# Supplementary material for: Comprehensive Transcriptome-Wide Profiling of 5-Methylcytosine Modifications in Long Non-Coding RNAs in a Rat Model of Traumatic Brain Injury
Source: Curr Issues Mol Biol. 2024 Dec 23;46(12):14497–513. doi: 10.3390/cimb46120871 (PMC11674101; doi:10.3390/cimb46120871)
Supplement: Supplementary file 1 [file cimb-46-00871-s001.zip]

Archive with 5 entries (5 files):
- supplement S1 Fisher's exact test for each genomic feature.csv
- supplement S2 GO Analysis of lncRNAs with Hyper-methylated Peaks.xlsx
- supplement S3 GO Analysis of lncRNAs with Hoper-methylated Peaks.xlsx
- supplement S4 GO analysis of upregulated lncRNAs.xlsx
- supplement S5 GO Analysis of downregulated lncRNAs.xlsx
