# Supplementary material for: Comprehensive Transcriptome-Wide Profiling of 5-Methylcytosine Modifications in Long Non-Coding RNAs in a Rat Model of Traumatic Brain Injury
Source: Curr Issues Mol Biol. 2024 Dec 23;46(12):14497–513. doi: 10.3390/cimb46120871 (PMC11674101; doi:10.3390/cimb46120871)
Supplement: Supplementary file 1 [file cimb-46-00871-s001.zip › supplement S1 Fisher's exact test for each genomic feature.csv]

Feature Type	TBI Count	Sham Count	p-value
Intergenic	679	618	0.00493568495365215
Exon Sense	179	227	0.00892736154426483
Intronic Antisense	65	70	0.7215873366736847
Intronic Sense	39	42	0.8206913599254987
Bidirectional	21	22	1.0
Natural Antisense	18	21	0.7468427039375696
