# Supplementary material for: Comprehensive Transcriptome-Wide Profiling of 5-Methylcytosine Modifications in Long Non-Coding RNAs in a Rat Model of Traumatic Brain Injury
Source: Curr Issues Mol Biol. 2024 Dec 23;46(12):14497–513. doi: 10.3390/cimb46120871 (PMC11674101; doi:10.3390/cimb46120871)
Supplement: Supplementary file 1 [file cimb-46-00871-s001.zip › supplement S2 GO Analysis of lncRNAs with Hyper-methylated Peaks.xlsx]

## Sheet: GO terms
id	Term	Category	ListHits	ListTotal	PopHits	PopTotal	p-value	q-value	Enrichment_score	geneID
GO:0004031	aldehyde oxidase activity	molecular_function	3	77	9	20957	3.94286e-06	0.00171514	90.7229	Aox1;Aox3;Aox4
GO:0043546	molybdopterin cofactor binding	molecular_function	3	77	9	20957	3.94286e-06	0.00171514	90.7229	Aox1;Aox3;Aox4
GO:0007205	protein kinase C-activating G protein-coupled receptor signaling pathway	biological_process	3	77	27	20957	0.000130908	0.0318051	30.241	Dgke;Dgkg;F2r
GO:0051537	2 iron, 2 sulfur cluster binding	molecular_function	3	77	28	20957	0.00014623	0.0318051	29.1609	Aox1;Aox3;Aox4
GO:0051287	NAD binding	molecular_function	4	77	78	20957	0.00019553	0.0340222	13.9574	Sord;Aox1;Aox3;Aox4
GO:0051497	negative regulation of stress fiber assembly	biological_process	3	77	34	20957	0.000262906	0.0381214	24.0149	Rhpn1;Clasp1;Ppfia1
GO:0003231	cardiac ventricle development	biological_process	2	77	9	20957	0.000471751	0.0533629	60.482	Fgf9;Greb1l
GO:0071949	FAD binding	molecular_function	3	77	44	20957	0.000566719	0.0533629	18.557	Aox1;Aox3;Aox4
GO:0004143	diacylglycerol kinase activity	molecular_function	2	77	11	20957	0.000717302	0.0533629	49.4852	Dgke;Dgkg
GO:0030949	positive regulation of vascular endothelial growth factor receptor signaling pathway	biological_process	2	77	11	20957	0.000717302	0.0533629	49.4852	Fgf9;Tek
GO:0046834	lipid phosphorylation	biological_process	2	77	11	20957	0.000717302	0.0533629	49.4852	Dgke;Dgkg
GO:0001771	immunological synapse formation	biological_process	2	77	12	20957	0.000858713	0.0533629	45.3615	Dock8;Msn
GO:0002162	dystroglycan binding	molecular_function	2	77	12	20957	0.000858713	0.0533629	45.3615	Clasp1;Dmd
GO:2001214	positive regulation of vasculogenesis	biological_process	2	77	12	20957	0.000858713	0.0533629	45.3615	Rin2;Ramp2
GO:0005925	focal adhesion	cellular_component	5	77	212	20957	0.00110598	0.0640731	6.41908	Clasp1;Arhgap24;Ppfia1;Tek;Msn
GO:0046339	diacylglycerol metabolic process	biological_process	2	77	14	20957	0.00117836	0.0640731	38.8813	Dgke;Dgkg
GO:0048699	generation of neurons	biological_process	2	77	16	20957	0.00154649	0.0747472	34.0211	Thoc2;Cit
GO:0050660	flavin adenine dinucleotide binding	molecular_function	3	77	68	20957	0.00201321	0.0900824	12.0074	Aox1;Aox3;Aox4
GO:0031527	filopodium membrane	cellular_component	2	77	19	20957	0.00218808	0.0900824	28.6494	Dmd;Msn
GO:0050773	regulation of dendrite development	biological_process	2	77	19	20957	0.00218808	0.0900824	28.6494	Cdc20;Dgkg
GO:0048666	neuron development	biological_process	3	77	71	20957	0.00227795	0.0900824	11.5001	Thoc2;Dmd;Dgkg
GO:0045198	establishment of epithelial cell apical/basal polarity	biological_process	2	77	21	20957	0.00267437	0.101161	25.9208	Ophn1;Msn
GO:0006654	phosphatidic acid biosynthetic process	biological_process	2	77	22	20957	0.00293482	0.102132	24.7426	Dgke;Dgkg
GO:0070182	DNA polymerase binding	molecular_function	2	77	22	20957	0.00293482	0.102132	24.7426	Smarca4;Nhej1
GO:0005770	late endosome	cellular_component	4	77	163	20957	0.00307152	0.102778	6.67899	Slc11a1;RT1-DMa;Lamtor2;F2r
GO:0005096	GTPase activator activity	molecular_function	5	77	272	20957	0.00327812	0.104697	5.0031	Rin2;Arhgap24;Ophn1;Chm;Tbc1d7
GO:0030670	phagocytic vesicle membrane	cellular_component	3	77	82	20957	0.00342918	0.104697	9.9574	RT1-S3;Slc11a1;RT1-A1
GO:0007020	microtubule nucleation	biological_process	2	77	24	20957	0.00348991	0.104697	22.6807	Clasp1;Tubgcp3
GO:0005524	ATP binding	molecular_function	13	77	1558	20957	0.00421169	0.122139	2.27099	Dgke;Stk38;Map4k3;Pan3;Pik3c2g;Nadk;Smarca4;Pc;Slfn13;Tek;Dgkg;Cit;Atrx
GO:0002474	antigen processing and presentation of peptide antigen via MHC class I	biological_process	2	77	31	20957	0.00578288	0.148717	17.5593	RT1-S3;RT1-A1
GO:0008143	poly(A) binding	molecular_function	2	77	31	20957	0.00578288	0.148717	17.5593	Zc3h14;Pan3
GO:0005506	iron ion binding	molecular_function	4	77	195	20957	0.00579677	0.148717	5.58295	Aox1;Aox3;Aox4;Cyp3a18
GO:0043410	positive regulation of MAPK cascade	biological_process	4	77	196	20957	0.00590131	0.148717	5.55447	Fgf9;Lamtor2;Tek;F2r
GO:0006805	xenobiotic metabolic process	biological_process	3	77	101	20957	0.00613977	0.148717	8.08422	Aox1;Aox3;Aox4
GO:0002476	antigen processing and presentation of endogenous peptide antigen via MHC class Ib	biological_process	2	77	32	20957	0.0061538	0.148717	17.0106	RT1-S3;RT1-A1
GO:2000352	negative regulation of endothelial cell apoptotic process	biological_process	2	77	33	20957	0.00653531	0.153668	16.4951	Tek;Ramp2
GO:0002040	sprouting angiogenesis	biological_process	2	77	34	20957	0.00692734	0.154533	16.0099	Tek;Ramp2
GO:0140658	ATP-dependent chromatin remodeler activity	molecular_function	2	77	34	20957	0.00692734	0.154533	16.0099	Smarca4;Atrx
GO:0009986	cell surface	cellular_component	8	77	779	20957	0.00772772	0.168078	2.79506	RT1-S3;Dmd;RT1-DMa;Tek;Ramp2;Neu1;F2r;Msn
GO:0042612	MHC class I protein complex	cellular_component	2	77	37	20957	0.00816569	0.173272	14.7118	RT1-S3;RT1-A1
GO:0045582	positive regulation of T cell differentiation	biological_process	2	77	41	20957	0.00995916	0.177566	13.2765	RT1-DMa;Smarca4
GO:0001965	G-protein alpha-subunit binding	molecular_function	2	77	42	20957	0.0104324	0.177566	12.9604	Oprm1;F2r
GO:0005604	basement membrane	cellular_component	3	77	124	20957	0.01076	0.177566	6.58473	Fgf9;Lamc2;Col4a4
GO:2000134	negative regulation of G1/S transition of mitotic cell cycle	biological_process	2	77	43	20957	0.0109155	0.177566	12.659	Ctdsp1;Slfn13
GO:0090307	mitotic spindle assembly	biological_process	2	77	45	20957	0.0119108	0.177566	12.0964	Clasp1;Cdc20
GO:0004222	metalloendopeptidase activity	molecular_function	3	77	129	20957	0.0119695	0.177566	6.32951	Rhpn1;Adamts16;Pappa2
GO:0045202	synapse	cellular_component	8	77	859	20957	0.0134183	0.177566	2.53475	C4a;Dmd;Ophn1;Emb;Fgf14;Oprm1;Rpl3;RGD1565410
GO:0004386	helicase activity	molecular_function	2	77	48	20957	0.0134753	0.177566	11.3404	Smarca4;Atrx
GO:0001658	branching involved in ureteric bud morphogenesis	biological_process	2	77	50	20957	0.0145652	0.177566	10.8868	Adamts16;Greb1l
GO:0005829	cytosol	cellular_component	23	77	4011	20957	0.015465	0.177566	1.56068	Sord;Upf3b;Rhpn1;Trim39;Psma4;Dgke;Stk38;Slfn4;Rin2;Aox1;Aox3;Tubgcp3;Ppfia1;Cdc20;Chm;Fgf14;Nadk;Aox4;Rps19bp1;Dgkg;Cit;Pappa2;Msn
GO:0005765	lysosomal membrane	cellular_component	4	77	261	20957	0.0156526	0.177566	4.17117	RT1-DMa;Lamtor2;Bri3;Neu1
GO:0001525	angiogenesis	biological_process	4	77	267	20957	0.0168729	0.177566	4.07744	Fgf9;Arhgap24;Tek;Ramp2
GO:0016491	oxidoreductase activity	molecular_function	3	77	147	20957	0.0169508	0.177566	5.55447	Aox1;Aox3;Aox4
GO:0000923	equatorial microtubule organizing center	cellular_component	1	77	5	20957	0.0182382	0.177566	54.4338	Tubgcp3
GO:0002248	connective tissue replacement involved in inflammatory response wound healing	biological_process	1	77	5	20957	0.0182382	0.177566	54.4338	F2r
GO:0002309	T cell proliferation involved in immune response	biological_process	1	77	5	20957	0.0182382	0.177566	54.4338	Slc11a1
GO:0003105	negative regulation of glomerular filtration	biological_process	1	77	5	20957	0.0182382	0.177566	54.4338	F2r
GO:0005827	polar microtubule	cellular_component	1	77	5	20957	0.0182382	0.177566	54.4338	Tubgcp3
GO:0008349	MAP kinase kinase kinase kinase activity	molecular_function	1	77	5	20957	0.0182382	0.177566	54.4338	Map4k3
GO:0010571	positive regulation of nuclear cell cycle DNA replication	biological_process	1	77	5	20957	0.0182382	0.177566	54.4338	Atrx
GO:0015616	DNA translocase activity	molecular_function	1	77	5	20957	0.0182382	0.177566	54.4338	Atrx
GO:0022614	membrane to membrane docking	biological_process	1	77	5	20957	0.0182382	0.177566	54.4338	Msn
GO:0038003	G protein-coupled opioid receptor signaling pathway	biological_process	1	77	5	20957	0.0182382	0.177566	54.4338	Oprm1
GO:0043111	replication fork arrest	biological_process	1	77	5	20957	0.0182382	0.177566	54.4338	Slfn13
GO:0048232	male gamete generation	biological_process	1	77	5	20957	0.0182382	0.177566	54.4338	Adamts16
GO:0048505	regulation of timing of cell differentiation	biological_process	1	77	5	20957	0.0182382	0.177566	54.4338	Fgf9
GO:0051294	establishment of spindle orientation	biological_process	1	77	5	20957	0.0182382	0.177566	54.4338	Clasp1
GO:0070087	chromo shadow domain binding	molecular_function	1	77	5	20957	0.0182382	0.177566	54.4338	Atrx
GO:0072177	mesonephric duct development	biological_process	1	77	5	20957	0.0182382	0.177566	54.4338	Greb1l
GO:0097444	spine apparatus	cellular_component	1	77	5	20957	0.0182382	0.177566	54.4338	Ppfia1
GO:0099617	matrix side of mitochondrial inner membrane	cellular_component	1	77	5	20957	0.0182382	0.177566	54.4338	Dmd
GO:1901843	positive regulation of high voltage-gated calcium channel activity	biological_process	1	77	5	20957	0.0182382	0.177566	54.4338	Fgf14
GO:1902083	negative regulation of peptidyl-cysteine S-nitrosylation	biological_process	1	77	5	20957	0.0182382	0.177566	54.4338	Dmd
GO:1904261	positive regulation of basement membrane assembly involved in embryonic body morphogenesis	biological_process	1	77	5	20957	0.0182382	0.177566	54.4338	Clasp1
GO:2000243	positive regulation of reproductive process	biological_process	1	77	5	20957	0.0182382	0.177566	54.4338	Fgf9
GO:0010595	positive regulation of endothelial cell migration	biological_process	2	77	61	20957	0.0212022	0.177566	8.92357	Rin2;Tek
GO:0002636	positive regulation of germinal center formation	biological_process	1	77	6	20957	0.0218462	0.177566	45.3615	RT1-DMa
GO:0005381	iron ion transmembrane transporter activity	molecular_function	1	77	6	20957	0.0218462	0.177566	45.3615	Slc11a1
GO:0005384	manganese ion transmembrane transporter activity	molecular_function	1	77	6	20957	0.0218462	0.177566	45.3615	Slc11a1
GO:0006828	manganese ion transport	biological_process	1	77	6	20957	0.0218462	0.177566	45.3615	Slc11a1
GO:0010606	positive regulation of cytoplasmic mRNA processing body assembly	biological_process	1	77	6	20957	0.0218462	0.177566	45.3615	Pan3
GO:0018344	protein geranylgeranylation	biological_process	1	77	6	20957	0.0218462	0.177566	45.3615	Chm
GO:0031509	subtelomeric heterochromatin formation	biological_process	1	77	6	20957	0.0218462	0.177566	45.3615	Atrx
GO:0043515	kinetochore binding	molecular_function	1	77	6	20957	0.0218462	0.177566	45.3615	Clasp1
GO:0048014	Tie signaling pathway	biological_process	1	77	6	20957	0.0218462	0.177566	45.3615	Tek
GO:0070493	thrombin-activated receptor signaling pathway	biological_process	1	77	6	20957	0.0218462	0.177566	45.3615	F2r
GO:0071073	positive regulation of phospholipid biosynthetic process	biological_process	1	77	6	20957	0.0218462	0.177566	45.3615	Pc
GO:0140092	bBAF complex	cellular_component	1	77	6	20957	0.0218462	0.177566	45.3615	Smarca4
GO:1904906	positive regulation of endothelial cell-matrix adhesion via fibronectin	biological_process	1	77	6	20957	0.0218462	0.177566	45.3615	Rin2
GO:2000427	positive regulation of apoptotic cell clearance	biological_process	1	77	6	20957	0.0218462	0.177566	45.3615	C4a
GO:0008284	positive regulation of cell population proliferation	biological_process	6	77	603	20957	0.0234696	0.177566	2.70815	Fgf9;Dmd;Cdc20;Lamc2;Smarca4;F2r
GO:0010976	positive regulation of neuron projection development	biological_process	3	77	168	20957	0.0240246	0.177566	4.86016	Dmd;Negr1;Neu1
GO:0001558	regulation of cell growth	biological_process	2	77	66	20957	0.0245614	0.177566	8.24754	Lamtor2;Pappa2
GO:0007200	phospholipase C-activating G protein-coupled receptor signaling pathway	biological_process	2	77	67	20957	0.0252578	0.177566	8.12444	Oprm1;F2r
GO:0000347	THO complex	cellular_component	1	77	7	20957	0.0254412	0.177566	38.8813	Thoc2
GO:0002606	positive regulation of dendritic cell antigen processing and presentation	biological_process	1	77	7	20957	0.0254412	0.177566	38.8813	Slc11a1
GO:0005223	intracellular cGMP-activated cation channel activity	molecular_function	1	77	7	20957	0.0254412	0.177566	38.8813	Cngb3
GO:0006689	ganglioside catabolic process	biological_process	1	77	7	20957	0.0254412	0.177566	38.8813	Neu1
GO:0008420	RNA polymerase II CTD heptapeptide repeat phosphatase activity	molecular_function	1	77	7	20957	0.0254412	0.177566	38.8813	Ctdsp1
GO:0017071	intracellular cyclic nucleotide activated cation channel complex	cellular_component	1	77	7	20957	0.0254412	0.177566	38.8813	Cngb3
GO:0017183	peptidyl-diphthamide biosynthetic process from peptidyl-histidine	biological_process	1	77	7	20957	0.0254412	0.177566	38.8813	Dph1
GO:0033152	immunoglobulin V(D)J recombination	biological_process	1	77	7	20957	0.0254412	0.177566	38.8813	Nhej1
GO:0035005	1-phosphatidylinositol-4-phosphate 3-kinase activity	molecular_function	1	77	7	20957	0.0254412	0.177566	38.8813	Pik3c2g
GO:0036336	dendritic cell migration	biological_process	1	77	7	20957	0.0254412	0.177566	38.8813	Dock8
GO:0039694	viral RNA genome replication	biological_process	1	77	7	20957	0.0254412	0.177566	38.8813	Pik3c2g
GO:0045180	basal cortex	cellular_component	1	77	7	20957	0.0254412	0.177566	38.8813	Clasp1
GO:0051286	cell tip	cellular_component	1	77	7	20957	0.0254412	0.177566	38.8813	Msn
GO:0071986	Ragulator complex	cellular_component	1	77	7	20957	0.0254412	0.177566	38.8813	Lamtor2
GO:0097647	amylin receptor signaling pathway	biological_process	1	77	7	20957	0.0254412	0.177566	38.8813	Ramp2
GO:1900028	negative regulation of ruffle assembly	biological_process	1	77	7	20957	0.0254412	0.177566	38.8813	Arhgap24
GO:1990716	axonemal central apparatus	cellular_component	1	77	7	20957	0.0254412	0.177566	38.8813	Spag16
GO:1990757	ubiquitin ligase activator activity	molecular_function	1	77	7	20957	0.0254412	0.177566	38.8813	Cdc20
GO:0048839	inner ear development	biological_process	2	77	68	20957	0.0259622	0.177566	8.00497	RT1-S3;RT1-DMa
GO:0000445	THO complex part of transcription export complex	cellular_component	1	77	8	20957	0.0290231	0.177566	34.0211	Thoc2
GO:0001849	complement component C1q complex binding	molecular_function	1	77	8	20957	0.0290231	0.177566	34.0211	C4a
GO:0001936	regulation of endothelial cell proliferation	biological_process	1	77	8	20957	0.0290231	0.177566	34.0211	Tek
GO:0006621	protein retention in ER lumen	biological_process	1	77	8	20957	0.0290231	0.177566	34.0211	Kdelr2
GO:0007197	adenylate cyclase-inhibiting G protein-coupled acetylcholine receptor signaling pathway	biological_process	1	77	8	20957	0.0290231	0.177566	34.0211	Oprm1
GO:0010793	regulation of mRNA export from nucleus	biological_process	1	77	8	20957	0.0290231	0.177566	34.0211	Thoc2
GO:0022612	gland morphogenesis	biological_process	1	77	8	20957	0.0290231	0.177566	34.0211	Msn
GO:0030663	COPI-coated vesicle membrane	cellular_component	1	77	8	20957	0.0290231	0.177566	34.0211	Kdelr2
GO:0030957	Tat protein binding	molecular_function	1	77	8	20957	0.0290231	0.177566	34.0211	Smarca4
GO:0031256	leading edge membrane	cellular_component	1	77	8	20957	0.0290231	0.177566	34.0211	Dock8
GO:0032398	MHC class Ib protein complex	cellular_component	1	77	8	20957	0.0290231	0.177566	34.0211	RT1-S3
GO:0032836	glomerular basement membrane development	biological_process	1	77	8	20957	0.0290231	0.177566	34.0211	Col4a4
GO:0032927	positive regulation of activin receptor signaling pathway	biological_process	1	77	8	20957	0.0290231	0.177566	34.0211	Fgf9
GO:0040020	regulation of meiotic nuclear division	biological_process	1	77	8	20957	0.0290231	0.177566	34.0211	Cdc20
GO:0048002	antigen processing and presentation of peptide antigen	biological_process	1	77	8	20957	0.0290231	0.177566	34.0211	Slc11a1
GO:0050649	testosterone 6-beta-hydroxylase activity	molecular_function	1	77	8	20957	0.0290231	0.177566	34.0211	Cyp3a18
GO:0070419	nonhomologous end joining complex	cellular_component	1	77	8	20957	0.0290231	0.177566	34.0211	Nhej1
GO:0098880	maintenance of postsynaptic specialization structure	biological_process	1	77	8	20957	0.0290231	0.177566	34.0211	Ophn1
GO:1905150	regulation of voltage-gated sodium channel activity	biological_process	1	77	8	20957	0.0290231	0.177566	34.0211	Fgf14
GO:2000480	negative regulation of cAMP-dependent protein kinase activity	biological_process	1	77	8	20957	0.0290231	0.177566	34.0211	Pkig
GO:2000643	positive regulation of early endosome to late endosome transport	biological_process	1	77	8	20957	0.0290231	0.177566	34.0211	Msn
GO:0001570	vasculogenesis	biological_process	2	77	74	20957	0.0303531	0.177566	7.35591	Tek;Ramp2
GO:0004862	cAMP-dependent protein kinase inhibitor activity	molecular_function	1	77	9	20957	0.032592	0.177566	30.241	Pkig
GO:0005222	intracellular cAMP-activated cation channel activity	molecular_function	1	77	9	20957	0.032592	0.177566	30.241	Cngb3
GO:0008064	regulation of actin polymerization or depolymerization	biological_process	1	77	9	20957	0.032592	0.177566	30.241	Cit
GO:0010997	anaphase-promoting complex binding	molecular_function	1	77	9	20957	0.032592	0.177566	30.241	Cdc20
GO:0019773	proteasome core complex, alpha-subunit complex	cellular_component	1	77	9	20957	0.032592	0.177566	30.241	Psma4
GO:0030055	cell-substrate junction	cellular_component	1	77	9	20957	0.032592	0.177566	30.241	Dmd
GO:0030125	clathrin vesicle coat	cellular_component	1	77	9	20957	0.032592	0.177566	30.241	Enthd1
GO:0034329	cell junction assembly	biological_process	1	77	9	20957	0.032592	0.177566	30.241	Ophn1
GO:0045730	respiratory burst	biological_process	1	77	9	20957	0.032592	0.177566	30.241	Slc11a1
GO:0046486	glycerolipid metabolic process	biological_process	1	77	9	20957	0.032592	0.177566	30.241	Dgkg
GO:0060011	Sertoli cell proliferation	biological_process	1	77	9	20957	0.032592	0.177566	30.241	Fgf9
GO:0070192	chromosome organization involved in meiotic cell cycle	biological_process	1	77	9	20957	0.032592	0.177566	30.241	Atrx
GO:0070198	protein localization to chromosome, telomeric region	biological_process	1	77	9	20957	0.032592	0.177566	30.241	Atrx
GO:0070831	basement membrane assembly	biological_process	1	77	9	20957	0.032592	0.177566	30.241	Ramp2
GO:0090038	negative regulation of protein kinase C signaling	biological_process	1	77	9	20957	0.032592	0.177566	30.241	Dgkg
GO:0090091	positive regulation of extracellular matrix disassembly	biological_process	1	77	9	20957	0.032592	0.177566	30.241	Clasp1
GO:1902806	regulation of cell cycle G1/S phase transition	biological_process	1	77	9	20957	0.032592	0.177566	30.241	Trim39
GO:1902966	positive regulation of protein localization to early endosome	biological_process	1	77	9	20957	0.032592	0.177566	30.241	Msn
GO:0031175	neuron projection development	biological_process	3	77	190	20957	0.0329023	0.177566	4.2974	Upf3b;Ophn1;Negr1
GO:0045665	negative regulation of neuron differentiation	biological_process	2	77	81	20957	0.0358185	0.177566	6.72022	Ctdsp1;Dmd
GO:0000212	meiotic spindle organization	biological_process	1	77	10	20957	0.036148	0.177566	27.2169	Atrx
GO:0000290	deadenylation-dependent decapping of nuclear-transcribed mRNA	biological_process	1	77	10	20957	0.036148	0.177566	27.2169	Pan3
GO:0002503	peptide antigen assembly with MHC class II protein complex	biological_process	1	77	10	20957	0.036148	0.177566	27.2169	RT1-DMa
GO:0016303	1-phosphatidylinositol-3-kinase activity	molecular_function	1	77	10	20957	0.036148	0.177566	27.2169	Pik3c2g
GO:0016586	RSC-type complex	cellular_component	1	77	10	20957	0.036148	0.177566	27.2169	Smarca4
GO:0019674	NAD metabolic process	biological_process	1	77	10	20957	0.036148	0.177566	27.2169	Nadk
GO:0021707	cerebellar granule cell differentiation	biological_process	1	77	10	20957	0.036148	0.177566	27.2169	Ophn1
GO:0031023	microtubule organizing center organization	biological_process	1	77	10	20957	0.036148	0.177566	27.2169	Clasp1
GO:0034333	adherens junction assembly	biological_process	1	77	10	20957	0.036148	0.177566	27.2169	Ramp2
GO:0046784	viral mRNA export from host cell nucleus	biological_process	1	77	10	20957	0.036148	0.177566	27.2169	Thoc2
GO:0052742	phosphatidylinositol kinase activity	molecular_function	1	77	10	20957	0.036148	0.177566	27.2169	Pik3c2g
GO:0060586	multicellular organismal iron ion homeostasis	biological_process	1	77	10	20957	0.036148	0.177566	27.2169	Slc11a1
GO:0060979	vasculogenesis involved in coronary vascular morphogenesis	biological_process	1	77	10	20957	0.036148	0.177566	27.2169	Fgf9
GO:0090129	positive regulation of synapse maturation	biological_process	1	77	10	20957	0.036148	0.177566	27.2169	Cdc20
GO:0097084	vascular associated smooth muscle cell development	biological_process	1	77	10	20957	0.036148	0.177566	27.2169	Ramp2
GO:0097524	sperm plasma membrane	cellular_component	1	77	10	20957	0.036148	0.177566	27.2169	Pkdrej
GO:1904668	positive regulation of ubiquitin protein ligase activity	biological_process	1	77	10	20957	0.036148	0.177566	27.2169	Cdc20
GO:2000651	positive regulation of sodium ion transmembrane transporter activity	biological_process	1	77	10	20957	0.036148	0.177566	27.2169	Dmd
GO:0030424	axon	cellular_component	5	77	498	20957	0.036355	0.177566	2.73262	C4a;Dmd;Ppfia1;Emb;Oprm1
GO:0014068	positive regulation of phosphatidylinositol 3-kinase signaling	biological_process	2	77	84	20957	0.0382688	0.177566	6.48021	Tek;F2r
GO:0002827	positive regulation of T-helper 1 type immune response	biological_process	1	77	11	20957	0.039691	0.177566	24.7426	Slc11a1
GO:0005883	neurofilament	cellular_component	1	77	11	20957	0.039691	0.177566	24.7426	Dmd
GO:0009313	oligosaccharide catabolic process	biological_process	1	77	11	20957	0.039691	0.177566	24.7426	Neu1
GO:0010470	regulation of gastrulation	biological_process	1	77	11	20957	0.039691	0.177566	24.7426	Clasp1
GO:0010881	regulation of cardiac muscle contraction by regulation of the release of sequestered calcium ion	biological_process	1	77	11	20957	0.039691	0.177566	24.7426	Dmd
GO:0030193	regulation of blood coagulation	biological_process	1	77	11	20957	0.039691	0.177566	24.7426	F2r
GO:0030881	beta-2-microglobulin binding	molecular_function	1	77	11	20957	0.039691	0.177566	24.7426	RT1-S3
GO:0030953	astral microtubule organization	biological_process	1	77	11	20957	0.039691	0.177566	24.7426	Clasp1
GO:0034453	microtubule anchoring	biological_process	1	77	11	20957	0.039691	0.177566	24.7426	Clasp1
GO:0038202	TORC1 signaling	biological_process	1	77	11	20957	0.039691	0.177566	24.7426	Lamtor2
GO:0060314	regulation of ryanodine-sensitive calcium-release channel activity	biological_process	1	77	11	20957	0.039691	0.177566	24.7426	Dmd
GO:0072678	T cell migration	biological_process	1	77	11	20957	0.039691	0.177566	24.7426	Msn
GO:1902414	protein localization to cell junction	biological_process	1	77	11	20957	0.039691	0.177566	24.7426	Lamtor2
GO:0035064	methylated histone binding	molecular_function	2	77	87	20957	0.0407815	0.177566	6.25675	Cdyl;Atrx
GO:0043547	positive regulation of GTPase activity	biological_process	3	77	209	20957	0.0417641	0.177566	3.90673	Dock8;Tbc1d7;F2r
GO:0000930	gamma-tubulin complex	cellular_component	1	77	12	20957	0.0432212	0.177566	22.6807	Tubgcp3
GO:0003214	cardiac left ventricle morphogenesis	biological_process	1	77	12	20957	0.0432212	0.177566	22.6807	Fgf9
GO:0006107	oxaloacetate metabolic process	biological_process	1	77	12	20957	0.0432212	0.177566	22.6807	Pc
GO:0023026	MHC class II protein complex binding	molecular_function	1	77	12	20957	0.0432212	0.177566	22.6807	RT1-DMa
GO:0030291	protein serine/threonine kinase inhibitor activity	molecular_function	1	77	12	20957	0.0432212	0.177566	22.6807	Cit
GO:0032651	regulation of interleukin-1 beta production	biological_process	1	77	12	20957	0.0432212	0.177566	22.6807	F2r
GO:0036092	phosphatidylinositol-3-phosphate biosynthetic process	biological_process	1	77	12	20957	0.0432212	0.177566	22.6807	Pik3c2g
GO:0042613	MHC class II protein complex	cellular_component	1	77	12	20957	0.0432212	0.177566	22.6807	RT1-DMa
GO:0050982	detection of mechanical stimulus	biological_process	1	77	12	20957	0.0432212	0.177566	22.6807	Pkdrej
GO:0060484	lung-associated mesenchyme development	biological_process	1	77	12	20957	0.0432212	0.177566	22.6807	Fgf9
GO:0070233	negative regulation of T cell apoptotic process	biological_process	1	77	12	20957	0.0432212	0.177566	22.6807	Dock8
GO:0070593	dendrite self-avoidance	biological_process	1	77	12	20957	0.0432212	0.177566	22.6807	Emb
GO:0071564	npBAF complex	cellular_component	1	77	12	20957	0.0432212	0.177566	22.6807	Smarca4
GO:0071803	positive regulation of podosome assembly	biological_process	1	77	12	20957	0.0432212	0.177566	22.6807	Msn
GO:0120197	mucociliary clearance	biological_process	1	77	12	20957	0.0432212	0.177566	22.6807	Spag16
GO:0140288	GBAF complex	cellular_component	1	77	12	20957	0.0432212	0.177566	22.6807	Smarca4
GO:0030175	filopodium	cellular_component	2	77	90	20957	0.0433549	0.177566	6.0482	Dmd;Msn
GO:0071944	cell periphery	cellular_component	2	77	91	20957	0.0442259	0.177566	5.98173	Rhpn1;Msn
GO:0005902	microvillus	cellular_component	2	77	93	20957	0.0459874	0.177566	5.85309	Tek;Msn
GO:0004535	poly(A)-specific ribonuclease activity	molecular_function	1	77	13	20957	0.0467386	0.177566	20.9361	Pan3
GO:0005092	GDP-dissociation inhibitor activity	molecular_function	1	77	13	20957	0.0467386	0.177566	20.9361	Chm
GO:0005521	lamin binding	molecular_function	1	77	13	20957	0.0467386	0.177566	20.9361	Dmd
GO:0007035	vacuolar acidification	biological_process	1	77	13	20957	0.0467386	0.177566	20.9361	Slc11a1
GO:0008381	mechanosensitive ion channel activity	molecular_function	1	77	13	20957	0.0467386	0.177566	20.9361	Tmc7
GO:0014894	response to denervation involved in regulation of muscle adaptation	biological_process	1	77	13	20957	0.0467386	0.177566	20.9361	Dmd
GO:0017145	stem cell division	biological_process	1	77	13	20957	0.0467386	0.177566	20.9361	Thoc2
GO:0017166	vinculin binding	molecular_function	1	77	13	20957	0.0467386	0.177566	20.9361	Dmd
GO:0030550	acetylcholine receptor inhibitor activity	molecular_function	1	77	13	20957	0.0467386	0.177566	20.9361	RGD1565410
GO:0034362	low-density lipoprotein particle	cellular_component	1	77	13	20957	0.0467386	0.177566	20.9361	Apof
GO:0035313	wound healing, spreading of epidermal cells	biological_process	1	77	13	20957	0.0467386	0.177566	20.9361	Arhgap24
GO:0045217	cell-cell junction maintenance	biological_process	1	77	13	20957	0.0467386	0.177566	20.9361	F2r
GO:0048667	cell morphogenesis involved in neuron differentiation	biological_process	1	77	13	20957	0.0467386	0.177566	20.9361	Ophn1
GO:0070821	tertiary granule membrane	cellular_component	1	77	13	20957	0.0467386	0.177566	20.9361	Slc11a1
GO:0099572	postsynaptic specialization	cellular_component	1	77	13	20957	0.0467386	0.177566	20.9361	Dmd
GO:1901222	regulation of NIK/NF-kappaB signaling	biological_process	1	77	13	20957	0.0467386	0.177566	20.9361	Tek
GO:1901385	regulation of voltage-gated calcium channel activity	biological_process	1	77	13	20957	0.0467386	0.177566	20.9361	Dmd
GO:1901838	positive regulation of transcription of nucleolar large rRNA by RNA polymerase I	biological_process	1	77	13	20957	0.0467386	0.177566	20.9361	Smarca4
GO:1903826	L-arginine transmembrane transport	biological_process	1	77	13	20957	0.0467386	0.177566	20.9361	Slc11a1
GO:0000932	P-body	cellular_component	2	77	95	20957	0.0477745	0.179883	5.72987	Psma4;Pan3
GO:0005102	signaling receptor binding	molecular_function	4	77	377	20957	0.0501122	0.179883	2.88773	RT1-S3;Lamc2;F2r;Msn
GO:0000346	transcription export complex	cellular_component	1	77	14	20957	0.0502433	0.179883	19.4406	Thoc2
GO:0001931	uropod	cellular_component	1	77	14	20957	0.0502433	0.179883	19.4406	Msn
GO:0006739	NADP metabolic process	biological_process	1	77	14	20957	0.0502433	0.179883	19.4406	Pc
GO:0006903	vesicle targeting	biological_process	1	77	14	20957	0.0502433	0.179883	19.4406	Clasp1
GO:0009414	response to water deprivation	biological_process	1	77	14	20957	0.0502433	0.179883	19.4406	Dmd
GO:0031143	pseudopodium	cellular_component	1	77	14	20957	0.0502433	0.179883	19.4406	Msn
GO:0044794	positive regulation by host of viral process	biological_process	1	77	14	20957	0.0502433	0.179883	19.4406	Pc
GO:0045059	positive thymic T cell selection	biological_process	1	77	14	20957	0.0502433	0.179883	19.4406	RT1-DMa
GO:0051444	negative regulation of ubiquitin-protein transferase activity	biological_process	1	77	14	20957	0.0502433	0.179883	19.4406	Cdc20
GO:0060347	heart trabecula formation	biological_process	1	77	14	20957	0.0502433	0.179883	19.4406	Tek
GO:1901799	negative regulation of proteasomal protein catabolic process	biological_process	1	77	14	20957	0.0502433	0.179883	19.4406	Ophn1
GO:1902018	negative regulation of cilium assembly	biological_process	1	77	14	20957	0.0502433	0.179883	19.4406	Tbc1d7
GO:0007264	small GTPase mediated signal transduction	biological_process	2	77	101	20957	0.0532848	0.185514	5.38948	Chm;Dock8
GO:0000289	nuclear-transcribed mRNA poly(A) tail shortening	biological_process	1	77	15	20957	0.0537352	0.185514	18.1446	Pan3
GO:0007064	mitotic sister chromatid cohesion	biological_process	1	77	15	20957	0.0537352	0.185514	18.1446	Cdc20
GO:0030553	cGMP binding	molecular_function	1	77	15	20957	0.0537352	0.185514	18.1446	Cngb3
GO:0031406	carboxylic acid binding	molecular_function	1	77	15	20957	0.0537352	0.185514	18.1446	Pc
GO:0031915	positive regulation of synaptic plasticity	biological_process	1	77	15	20957	0.0537352	0.185514	18.1446	Cdc20
GO:0071565	nBAF complex	cellular_component	1	77	15	20957	0.0537352	0.185514	18.1446	Smarca4
GO:0072711	cellular response to hydroxyurea	biological_process	1	77	15	20957	0.0537352	0.185514	18.1446	Atrx
GO:1902495	transmembrane transporter complex	cellular_component	1	77	15	20957	0.0537352	0.185514	18.1446	Cngb3
GO:0090630	activation of GTPase activity	biological_process	2	77	103	20957	0.0551697	0.18713	5.28483	Arhgap24;Tbc1d7
GO:0007160	cell-matrix adhesion	biological_process	2	77	104	20957	0.056121	0.18713	5.23402	Ppfia1;Tek
GO:0034451	centriolar satellite	cellular_component	2	77	104	20957	0.056121	0.18713	5.23402	Upf3b;Tek
GO:0005085	guanyl-nucleotide exchange factor activity	molecular_function	3	77	237	20957	0.0567795	0.18713	3.44518	Rin2;Dock8;Lamtor2
GO:0002720	positive regulation of cytokine production involved in immune response	biological_process	1	77	16	20957	0.0572144	0.18713	17.0106	Tek
GO:0006090	pyruvate metabolic process	biological_process	1	77	16	20957	0.0572144	0.18713	17.0106	Pc
GO:0010717	regulation of epithelial to mesenchymal transition	biological_process	1	77	16	20957	0.0572144	0.18713	17.0106	Clasp1
GO:0016010	dystrophin-associated glycoprotein complex	cellular_component	1	77	16	20957	0.0572144	0.18713	17.0106	Dmd
GO:0030001	metal ion transport	biological_process	1	77	16	20957	0.0572144	0.18713	17.0106	Slc11a1
GO:0032206	positive regulation of telomere maintenance	biological_process	1	77	16	20957	0.0572144	0.18713	17.0106	Atrx
GO:0043951	negative regulation of cAMP-mediated signaling	biological_process	1	77	16	20957	0.0572144	0.18713	17.0106	Oprm1
GO:0070989	oxidative demethylation	biological_process	1	77	16	20957	0.0572144	0.18713	17.0106	Cyp3a18
GO:0097449	astrocyte projection	cellular_component	1	77	16	20957	0.0572144	0.18713	17.0106	Dmd
GO:0098553	lumenal side of endoplasmic reticulum membrane	cellular_component	1	77	16	20957	0.0572144	0.18713	17.0106	RT1-S3
GO:0005543	phospholipid binding	molecular_function	2	77	107	20957	0.0590091	0.190587	5.08727	Ophn1;Enthd1
GO:0035556	intracellular signal transduction	biological_process	4	77	399	20957	0.0593146	0.190587	2.72851	Dgke;Stk38;Map4k3;Dgkg
GO:0007030	Golgi organization	biological_process	2	77	108	20957	0.0599832	0.190587	5.04016	Clasp1;Cit
GO:0045666	positive regulation of neuron differentiation	biological_process	2	77	108	20957	0.0599832	0.190587	5.04016	Upf3b;Dmd
GO:0070374	positive regulation of ERK1 and ERK2 cascade	biological_process	3	77	243	20957	0.0602899	0.190587	3.36011	Oprm1;Tek;F2r
GO:0006337	nucleosome disassembly	biological_process	1	77	17	20957	0.0606811	0.190587	16.0099	Smarca4
GO:0006661	phosphatidylinositol biosynthetic process	biological_process	1	77	17	20957	0.0606811	0.190587	16.0099	Dgke
GO:0019076	viral release from host cell	biological_process	1	77	17	20957	0.0606811	0.190587	16.0099	Pc
GO:0032924	activin receptor signaling pathway	biological_process	1	77	17	20957	0.0606811	0.190587	16.0099	Fgf9
GO:0048566	embryonic digestive tract development	biological_process	1	77	17	20957	0.0606811	0.190587	16.0099	Fgf9
GO:2000310	regulation of NMDA receptor activity	biological_process	1	77	17	20957	0.0606811	0.190587	16.0099	Oprm1
GO:0003407	neural retina development	biological_process	1	77	18	20957	0.0641351	0.195781	15.1205	Smarca4
GO:0008156	negative regulation of DNA replication	biological_process	1	77	18	20957	0.0641351	0.195781	15.1205	Slfn13
GO:0021895	cerebral cortex neuron differentiation	biological_process	1	77	18	20957	0.0641351	0.195781	15.1205	Ophn1
GO:0030194	positive regulation of blood coagulation	biological_process	1	77	18	20957	0.0641351	0.195781	15.1205	F2r
GO:0031985	Golgi cisterna	cellular_component	1	77	18	20957	0.0641351	0.195781	15.1205	Cit
GO:0042608	T cell receptor binding	molecular_function	1	77	18	20957	0.0641351	0.195781	15.1205	RT1-S3
GO:0043116	negative regulation of vascular permeability	biological_process	1	77	18	20957	0.0641351	0.195781	15.1205	Ramp2
GO:1990869	cellular response to chemokine	biological_process	1	77	18	20957	0.0641351	0.195781	15.1205	Dock8
GO:0000228	nuclear chromosome	cellular_component	1	77	19	20957	0.0675766	0.196735	14.3247	Atrx
GO:0006734	NADH metabolic process	biological_process	1	77	19	20957	0.0675766	0.196735	14.3247	Pc
GO:0010458	exit from mitosis	biological_process	1	77	19	20957	0.0675766	0.196735	14.3247	Clasp1
GO:0019886	antigen processing and presentation of exogenous peptide antigen via MHC class II	biological_process	1	77	19	20957	0.0675766	0.196735	14.3247	RT1-DMa
GO:0030539	male genitalia development	biological_process	1	77	19	20957	0.0675766	0.196735	14.3247	Greb1l
GO:0031145	anaphase-promoting complex-dependent catabolic process	biological_process	1	77	19	20957	0.0675766	0.196735	14.3247	Cdc20
GO:0042308	negative regulation of protein import into nucleus	biological_process	1	77	19	20957	0.0675766	0.196735	14.3247	Pkig
GO:0060009	Sertoli cell development	biological_process	1	77	19	20957	0.0675766	0.196735	14.3247	Atrx
GO:0060065	uterus development	biological_process	1	77	19	20957	0.0675766	0.196735	14.3247	Greb1l
GO:0060766	negative regulation of androgen receptor signaling pathway	biological_process	1	77	19	20957	0.0675766	0.196735	14.3247	Smarca4
GO:1902533	positive regulation of intracellular signal transduction	biological_process	1	77	19	20957	0.0675766	0.196735	14.3247	Tek
GO:2000059	negative regulation of ubiquitin-dependent protein catabolic process	biological_process	1	77	19	20957	0.0675766	0.196735	14.3247	Trim39
GO:0000781	chromosome, telomeric region	cellular_component	2	77	116	20957	0.0679714	0.196735	4.69257	Thoc2;Atrx
GO:0003094	glomerular filtration	biological_process	1	77	20	20957	0.0710056	0.196735	13.6084	Rhpn1
GO:0009651	response to salt stress	biological_process	1	77	20	20957	0.0710056	0.196735	13.6084	Pappa2
GO:0010463	mesenchymal cell proliferation	biological_process	1	77	20	20957	0.0710056	0.196735	13.6084	Fgf9
GO:0010880	regulation of release of sequestered calcium ion into cytosol by sarcoplasmic reticulum	biological_process	1	77	20	20957	0.0710056	0.196735	13.6084	Dmd
GO:0019538	protein metabolic process	biological_process	1	77	20	20957	0.0710056	0.196735	13.6084	Pappa2
GO:0030330	DNA damage response, signal transduction by p53 class mediator	biological_process	1	77	20	20957	0.0710056	0.196735	13.6084	Atrx
GO:0033130	acetylcholine receptor binding	molecular_function	1	77	20	20957	0.0710056	0.196735	13.6084	RGD1565410
GO:0035145	exon-exon junction complex	cellular_component	1	77	20	20957	0.0710056	0.196735	13.6084	Upf3b
GO:0043034	costamere	cellular_component	1	77	20	20957	0.0710056	0.196735	13.6084	Dmd
GO:0043923	positive regulation by host of viral transcription	biological_process	1	77	20	20957	0.0710056	0.196735	13.6084	Smarca4
GO:0045987	positive regulation of smooth muscle contraction	biological_process	1	77	20	20957	0.0710056	0.196735	13.6084	F2r
GO:0050998	nitric-oxide synthase binding	molecular_function	1	77	20	20957	0.0710056	0.196735	13.6084	Dmd
GO:0051010	microtubule plus-end binding	molecular_function	1	77	20	20957	0.0710056	0.196735	13.6084	Clasp1
GO:0070316	regulation of G0 to G1 transition	biological_process	1	77	20	20957	0.0710056	0.196735	13.6084	Smarca4
GO:0090660	cerebrospinal fluid circulation	biological_process	1	77	20	20957	0.0710056	0.196735	13.6084	Spag16
GO:1904754	positive regulation of vascular associated smooth muscle cell migration	biological_process	1	77	20	20957	0.0710056	0.196735	13.6084	Fgf9
GO:0008097	5S rRNA binding	molecular_function	1	77	21	20957	0.0744222	0.201079	12.9604	Rpl3
GO:0042116	macrophage activation	biological_process	1	77	21	20957	0.0744222	0.201079	12.9604	Slc11a1
GO:0042692	muscle cell differentiation	biological_process	1	77	21	20957	0.0744222	0.201079	12.9604	Dmd
GO:0050778	positive regulation of immune response	biological_process	1	77	21	20957	0.0744222	0.201079	12.9604	RT1-DMa
GO:0070848	response to growth factor	biological_process	1	77	21	20957	0.0744222	0.201079	12.9604	Tbc1d7
GO:0072520	seminiferous tubule development	biological_process	1	77	21	20957	0.0744222	0.201079	12.9604	Atrx
GO:1903077	negative regulation of protein localization to plasma membrane	biological_process	1	77	21	20957	0.0744222	0.201079	12.9604	Ppfia1
GO:2000251	positive regulation of actin cytoskeleton reorganization	biological_process	1	77	21	20957	0.0744222	0.201079	12.9604	Tek
GO:0030165	PDZ domain binding	molecular_function	2	77	123	20957	0.0752326	0.201515	4.42551	Dmd;Cit
GO:0031902	late endosome membrane	cellular_component	2	77	123	20957	0.0752326	0.201515	4.42551	RT1-DMa;Lamtor2
GO:0001913	T cell mediated cytotoxicity	biological_process	1	77	22	20957	0.0778263	0.201515	12.3713	RT1-S3
GO:0001916	positive regulation of T cell mediated cytotoxicity	biological_process	1	77	22	20957	0.0778263	0.201515	12.3713	RT1-S3
GO:0005680	anaphase-promoting complex	cellular_component	1	77	22	20957	0.0778263	0.201515	12.3713	Cdc20
GO:0005942	phosphatidylinositol 3-kinase complex	cellular_component	1	77	22	20957	0.0778263	0.201515	12.3713	Pik3c2g
GO:0030238	male sex determination	biological_process	1	77	22	20957	0.0778263	0.201515	12.3713	Fgf9
GO:0042605	peptide antigen binding	molecular_function	1	77	22	20957	0.0778263	0.201515	12.3713	RT1-S3
GO:0045019	negative regulation of nitric oxide biosynthetic process	biological_process	1	77	22	20957	0.0778263	0.201515	12.3713	Oprm1
GO:0048010	vascular endothelial growth factor receptor signaling pathway	biological_process	1	77	22	20957	0.0778263	0.201515	12.3713	Fgf9
GO:0051481	negative regulation of cytosolic calcium ion concentration	biological_process	1	77	22	20957	0.0778263	0.201515	12.3713	Oprm1
GO:0051963	regulation of synapse assembly	biological_process	1	77	22	20957	0.0778263	0.201515	12.3713	Negr1
GO:0061028	establishment of endothelial barrier	biological_process	1	77	22	20957	0.0778263	0.201515	12.3713	Msn
GO:0071394	cellular response to testosterone stimulus	biological_process	1	77	22	20957	0.0778263	0.201515	12.3713	Msn
GO:0005856	cytoskeleton	cellular_component	4	77	443	20957	0.080234	0.204811	2.45751	Arhgap24;Dgkg;Cit;Msn
GO:0016064	immunoglobulin mediated immune response	biological_process	1	77	23	20957	0.0812181	0.204811	11.8334	RT1-DMa
GO:0031435	mitogen-activated protein kinase kinase kinase binding	molecular_function	1	77	23	20957	0.0812181	0.204811	11.8334	Stk38
GO:0031681	G-protein beta-subunit binding	molecular_function	1	77	23	20957	0.0812181	0.204811	11.8334	F2r
GO:0035023	regulation of Rho protein signal transduction	biological_process	1	77	23	20957	0.0812181	0.204811	11.8334	Ophn1
GO:0036211	protein modification process	biological_process	1	77	23	20957	0.0812181	0.204811	11.8334	Stk38
GO:0070577	lysine-acetylated histone binding	molecular_function	1	77	23	20957	0.0812181	0.204811	11.8334	Smarca4
GO:1900242	regulation of synaptic vesicle endocytosis	biological_process	1	77	23	20957	0.0812181	0.204811	11.8334	Ophn1
GO:1902017	regulation of cilium assembly	biological_process	1	77	23	20957	0.0812181	0.204811	11.8334	Adamts16
GO:0016310	phosphorylation	biological_process	2	77	131	20957	0.0838186	0.207324	4.15525	Pik3c2g;Nadk
GO:0000779	condensed chromosome, centromeric region	cellular_component	1	77	24	20957	0.0845976	0.207324	11.3404	Atrx
GO:0005839	proteasome core complex	cellular_component	1	77	24	20957	0.0845976	0.207324	11.3404	Psma4
GO:0006970	response to osmotic stress	biological_process	1	77	24	20957	0.0845976	0.207324	11.3404	Sord
GO:0016973	poly(A)+ mRNA export from nucleus	biological_process	1	77	24	20957	0.0845976	0.207324	11.3404	Thoc2
GO:0034364	high-density lipoprotein particle	cellular_component	1	77	24	20957	0.0845976	0.207324	11.3404	Apof
GO:0035994	response to muscle stretch	biological_process	1	77	24	20957	0.0845976	0.207324	11.3404	Dmd
GO:0045921	positive regulation of exocytosis	biological_process	1	77	24	20957	0.0845976	0.207324	11.3404	Clasp1
GO:2000406	positive regulation of T cell migration	biological_process	1	77	24	20957	0.0845976	0.207324	11.3404	Dock8
GO:2000819	regulation of nucleotide-excision repair	biological_process	1	77	24	20957	0.0845976	0.207324	11.3404	Smarca4
GO:0030334	regulation of cell migration	biological_process	2	77	134	20957	0.0871126	0.211299	4.06222	Fgf9;Tek
GO:0048471	perinuclear region of cytoplasm	cellular_component	6	77	838	20957	0.0875305	0.211299	1.9487	Dmd;Cdc20;Lamc2;Tek;Bri3;Msn
GO:0008361	regulation of cell size	biological_process	1	77	25	20957	0.0879648	0.211299	10.8868	Msn
GO:0044306	neuron projection terminus	cellular_component	1	77	25	20957	0.0879648	0.211299	10.8868	Dmd
GO:0095500	acetylcholine receptor signaling pathway	biological_process	1	77	25	20957	0.0879648	0.211299	10.8868	RGD1565410
GO:0065003	protein-containing complex assembly	biological_process	2	77	135	20957	0.0882193	0.211299	4.03213	Dmd;RT1-DMa
GO:0043025	neuronal cell body	cellular_component	5	77	645	20957	0.0886052	0.211299	2.10984	Upf3b;C4a;Dmd;Negr1;Cit
GO:0003779	actin binding	molecular_function	3	77	288	20957	0.089691	0.211299	2.83509	Dmd;Ophn1;Msn
GO:0031267	small GTPase binding	molecular_function	3	77	290	20957	0.0911166	0.211299	2.81554	Rin2;Chm;Tbc1d7
GO:0005104	fibroblast growth factor receptor binding	molecular_function	1	77	26	20957	0.0913198	0.211299	10.468	Fgf9
GO:0006956	complement activation	biological_process	1	77	26	20957	0.0913198	0.211299	10.468	C4a
GO:0008307	structural constituent of muscle	molecular_function	1	77	26	20957	0.0913198	0.211299	10.468	Dmd
GO:0010761	fibroblast migration	biological_process	1	77	26	20957	0.0913198	0.211299	10.468	Lamtor2
GO:0010765	positive regulation of sodium ion transport	biological_process	1	77	26	20957	0.0913198	0.211299	10.468	Fgf14
GO:0016514	SWI/SNF complex	cellular_component	1	77	26	20957	0.0913198	0.211299	10.468	Smarca4
GO:0016601	Rac protein signal transduction	biological_process	1	77	26	20957	0.0913198	0.211299	10.468	Arhgap24
GO:0016746	acyltransferase activity	molecular_function	1	77	26	20957	0.0913198	0.211299	10.468	Cdyl
GO:0017022	myosin binding	molecular_function	1	77	26	20957	0.0913198	0.211299	10.468	Dmd
GO:0031258	lamellipodium membrane	cellular_component	1	77	26	20957	0.0913198	0.211299	10.468	Dock8
GO:0046688	response to copper ion	biological_process	1	77	26	20957	0.0913198	0.211299	10.468	Sord
GO:0051893	regulation of focal adhesion assembly	biological_process	1	77	26	20957	0.0913198	0.211299	10.468	Clasp1
GO:0000278	mitotic cell cycle	biological_process	2	77	138	20957	0.0915645	0.211303	3.94448	Tubgcp3;Cit
GO:0009887	animal organ morphogenesis	biological_process	2	77	139	20957	0.0926879	0.212766	3.9161	Fgf9;Lamc2
GO:0017124	SH3 domain binding	molecular_function	2	77	139	20957	0.0926879	0.212766	3.9161	Map4k3;Cit
GO:0031012	extracellular matrix	cellular_component	3	77	293	20957	0.0932728	0.213546	2.78671	Lamc2;Adamts16;Col4a4
GO:0003073	regulation of systemic arterial blood pressure	biological_process	1	77	27	20957	0.0946626	0.213913	10.0803	Adamts16
GO:0017080	sodium channel regulator activity	molecular_function	1	77	27	20957	0.0946626	0.213913	10.0803	Fgf14
GO:0046716	muscle cell cellular homeostasis	biological_process	1	77	27	20957	0.0946626	0.213913	10.0803	Dmd
GO:0055001	muscle cell development	biological_process	1	77	27	20957	0.0946626	0.213913	10.0803	Dmd
GO:0060045	positive regulation of cardiac muscle cell proliferation	biological_process	1	77	27	20957	0.0946626	0.213913	10.0803	Fgf9
GO:0005840	ribosome	cellular_component	2	77	143	20957	0.0972215	0.217945	3.80656	Dmd;Rpl3
GO:0006629	lipid metabolic process	biological_process	2	77	143	20957	0.0972215	0.217945	3.80656	Aox1;Pc
GO:0005576	extracellular region	cellular_component	7	77	1069	20957	0.0974075	0.217945	1.78221	C4a;Fgf9;Lamc2;Adamts16;Tek;Pappa2;Spag16
GO:0015026	coreceptor activity	molecular_function	1	77	28	20957	0.0979933	0.217945	9.72032	Ramp2
GO:0044782	cilium organization	biological_process	1	77	28	20957	0.0979933	0.217945	9.72032	Catip
GO:0050768	negative regulation of neurogenesis	biological_process	1	77	28	20957	0.0979933	0.217945	9.72032	Ctdsp1
GO:0032991	protein-containing complex	cellular_component	6	77	865	20957	0.0982005	0.217945	1.88788	Dmd;Ppfia1;Cdc20;Smarca4;Rpl3;Dph1
GO:0043202	lysosomal lumen	cellular_component	1	77	29	20957	0.101312	0.223709	9.38513	Neu1
GO:0043552	positive regulation of phosphatidylinositol 3-kinase activity	biological_process	1	77	29	20957	0.101312	0.223709	9.38513	Tek
GO:0030071	regulation of mitotic metaphase/anaphase transition	biological_process	1	77	30	20957	0.104618	0.228689	9.07229	Smarca4
GO:0033137	negative regulation of peptidyl-serine phosphorylation	biological_process	1	77	30	20957	0.104618	0.228689	9.07229	Dmd
GO:0033344	cholesterol efflux	biological_process	1	77	30	20957	0.104618	0.228689	9.07229	Apof
GO:0071353	cellular response to interleukin-4	biological_process	1	77	30	20957	0.104618	0.228689	9.07229	Rpl3
GO:0008083	growth factor activity	molecular_function	2	77	150	20957	0.105303	0.229609	3.62892	Fgf9;Fgf14
GO:0000776	kinetochore	cellular_component	2	77	151	20957	0.106473	0.231242	3.60489	Clasp1;Smarca4
GO:0001935	endothelial cell proliferation	biological_process	1	77	31	20957	0.107913	0.231242	8.77964	Tek
GO:0007288	sperm axoneme assembly	biological_process	1	77	31	20957	0.107913	0.231242	8.77964	Spag16
GO:0035924	cellular response to vascular endothelial growth factor stimulus	biological_process	1	77	31	20957	0.107913	0.231242	8.77964	Ramp2
GO:0043403	skeletal muscle tissue regeneration	biological_process	1	77	31	20957	0.107913	0.231242	8.77964	Dmd
GO:0048041	focal adhesion assembly	biological_process	1	77	31	20957	0.107913	0.231242	8.77964	Rhpn1
GO:0051894	positive regulation of focal adhesion assembly	biological_process	1	77	31	20957	0.107913	0.231242	8.77964	Tek
GO:0019882	antigen processing and presentation	biological_process	1	77	32	20957	0.111195	0.234237	8.50528	RT1-DMa
GO:0032007	negative regulation of TOR signaling	biological_process	1	77	32	20957	0.111195	0.234237	8.50528	Tbc1d7
GO:0043488	regulation of mRNA stability	biological_process	1	77	32	20957	0.111195	0.234237	8.50528	Zc3h14
GO:0045765	regulation of angiogenesis	biological_process	1	77	32	20957	0.111195	0.234237	8.50528	Tek
GO:0051966	regulation of synaptic transmission, glutamatergic	biological_process	1	77	32	20957	0.111195	0.234237	8.50528	Ophn1
GO:0060038	cardiac muscle cell proliferation	biological_process	1	77	32	20957	0.111195	0.234237	8.50528	Fgf9
GO:0098632	cell-cell adhesion mediator activity	molecular_function	1	77	32	20957	0.111195	0.234237	8.50528	Emb
GO:0004521	endoribonuclease activity	molecular_function	1	77	33	20957	0.114466	0.238814	8.24754	Slfn13
GO:0030041	actin filament polymerization	biological_process	1	77	33	20957	0.114466	0.238814	8.24754	Catip
GO:0031032	actomyosin structure organization	biological_process	1	77	33	20957	0.114466	0.238814	8.24754	Cit
GO:0060078	regulation of postsynaptic membrane potential	biological_process	1	77	33	20957	0.114466	0.238814	8.24754	Fgf14
GO:0010008	endosome membrane	cellular_component	2	77	160	20957	0.117151	0.239301	3.40211	Slc11a1;RT1-DMa
GO:0001954	positive regulation of cell-matrix adhesion	biological_process	1	77	34	20957	0.117725	0.239301	8.00497	Dmd
GO:0002053	positive regulation of mesenchymal cell proliferation	biological_process	1	77	34	20957	0.117725	0.239301	8.00497	Fgf9
GO:0004540	ribonuclease activity	molecular_function	1	77	34	20957	0.117725	0.239301	8.00497	Slfn4
GO:0006958	complement activation, classical pathway	biological_process	1	77	34	20957	0.117725	0.239301	8.00497	C4a
GO:0008094	ATP-dependent activity, acting on DNA	molecular_function	1	77	34	20957	0.117725	0.239301	8.00497	Smarca4
GO:0032008	positive regulation of TOR signaling	biological_process	1	77	34	20957	0.117725	0.239301	8.00497	Lamtor2
GO:0035082	axoneme assembly	biological_process	1	77	34	20957	0.117725	0.239301	8.00497	Spag16
GO:0051085	chaperone cofactor-dependent protein refolding	biological_process	1	77	34	20957	0.117725	0.239301	8.00497	RT1-DMa
GO:0055072	iron ion homeostasis	biological_process	1	77	34	20957	0.117725	0.239301	8.00497	Slc11a1
GO:0099149	regulation of postsynaptic neurotransmitter receptor internalization	biological_process	1	77	34	20957	0.117725	0.239301	8.00497	Ophn1
GO:0045766	positive regulation of angiogenesis	biological_process	2	77	163	20957	0.120769	0.240286	3.33949	Tek;Ramp2
GO:0031528	microvillus membrane	cellular_component	1	77	35	20957	0.120972	0.240286	7.77625	Msn
GO:0032467	positive regulation of cytokinesis	biological_process	1	77	35	20957	0.120972	0.240286	7.77625	Cit
GO:0032839	dendrite cytoplasm	cellular_component	1	77	35	20957	0.120972	0.240286	7.77625	Zc3h14
GO:0034341	response to type II interferon	biological_process	1	77	35	20957	0.120972	0.240286	7.77625	Slc11a1
GO:0035025	positive regulation of Rho protein signal transduction	biological_process	1	77	35	20957	0.120972	0.240286	7.77625	F2r
GO:0050681	nuclear androgen receptor binding	molecular_function	1	77	35	20957	0.120972	0.240286	7.77625	Smarca4
GO:0050870	positive regulation of T cell activation	biological_process	1	77	35	20957	0.120972	0.240286	7.77625	RT1-DMa
GO:0051928	positive regulation of calcium ion transport	biological_process	1	77	35	20957	0.120972	0.240286	7.77625	F2r
GO:0070507	regulation of microtubule cytoskeleton organization	biological_process	1	77	35	20957	0.120972	0.240286	7.77625	Clasp1
GO:0006338	chromatin remodeling	biological_process	2	77	165	20957	0.123197	0.241745	3.29902	Smarca4;Atrx
GO:0005721	pericentric heterochromatin	cellular_component	1	77	36	20957	0.124207	0.241745	7.56025	Atrx
GO:0007631	feeding behavior	biological_process	1	77	36	20957	0.124207	0.241745	7.56025	Negr1
GO:0008045	motor neuron axon guidance	biological_process	1	77	36	20957	0.124207	0.241745	7.56025	Lamc2
GO:0042832	defense response to protozoan	biological_process	1	77	36	20957	0.124207	0.241745	7.56025	Slc11a1
GO:0043015	gamma-tubulin binding	molecular_function	1	77	36	20957	0.124207	0.241745	7.56025	Tubgcp3
GO:0051225	spindle assembly	biological_process	1	77	36	20957	0.124207	0.241745	7.56025	Tubgcp3
GO:0060349	bone morphogenesis	biological_process	1	77	36	20957	0.124207	0.241745	7.56025	Pappa2
GO:0099072	regulation of postsynaptic membrane neurotransmitter receptor levels	biological_process	1	77	36	20957	0.124207	0.241745	7.56025	Ppfia1
GO:0060090	molecular adaptor activity	molecular_function	2	77	167	20957	0.125637	0.243124	3.25951	Col4a4;Lamtor2
GO:0005764	lysosome	cellular_component	3	77	336	20957	0.126383	0.243124	2.43008	Slc11a1;RT1-DMa;Neu1
GO:0008104	protein localization	biological_process	2	77	168	20957	0.126861	0.243124	3.24011	Dmd;Lamtor2
GO:0005245	voltage-gated calcium channel activity	molecular_function	1	77	37	20957	0.12743	0.243124	7.35591	Oprm1
GO:0008219	cell death	biological_process	1	77	37	20957	0.12743	0.243124	7.35591	Susd6
GO:0019838	growth factor binding	molecular_function	1	77	37	20957	0.12743	0.243124	7.35591	Tek
GO:0032967	positive regulation of collagen biosynthetic process	biological_process	1	77	37	20957	0.12743	0.243124	7.35591	F2r
GO:0034612	response to tumor necrosis factor	biological_process	1	77	37	20957	0.12743	0.243124	7.35591	Map4k3
GO:0035331	negative regulation of hippo signaling	biological_process	1	77	37	20957	0.12743	0.243124	7.35591	Cit
GO:0006897	endocytosis	biological_process	2	77	170	20957	0.129318	0.244954	3.20199	Rin2;Enthd1
GO:0001578	microtubule bundle formation	biological_process	1	77	38	20957	0.130642	0.244954	7.16234	Clasp1
GO:0004866	endopeptidase inhibitor activity	molecular_function	1	77	38	20957	0.130642	0.244954	7.16234	C4a
GO:0007026	negative regulation of microtubule depolymerization	biological_process	1	77	38	20957	0.130642	0.244954	7.16234	Clasp1
GO:0007095	mitotic G2 DNA damage checkpoint signaling	biological_process	1	77	38	20957	0.130642	0.244954	7.16234	Trim39
GO:0032147	activation of protein kinase activity	biological_process	1	77	38	20957	0.130642	0.244954	7.16234	Slc11a1
GO:0051281	positive regulation of release of sequestered calcium ion into cytosol	biological_process	1	77	38	20957	0.130642	0.244954	7.16234	F2r
GO:2001235	positive regulation of apoptotic signaling pathway	biological_process	1	77	38	20957	0.130642	0.244954	7.16234	Trim39
GO:0001656	metanephros development	biological_process	1	77	39	20957	0.133842	0.2467	6.97869	Greb1l
GO:0006641	triglyceride metabolic process	biological_process	1	77	39	20957	0.133842	0.2467	6.97869	Apof
GO:0030100	regulation of endocytosis	biological_process	1	77	39	20957	0.133842	0.2467	6.97869	Ophn1
GO:0031297	replication fork processing	biological_process	1	77	39	20957	0.133842	0.2467	6.97869	Atrx
GO:0031369	translation initiation factor binding	molecular_function	1	77	39	20957	0.133842	0.2467	6.97869	Tbl2
GO:0046703	natural killer cell lectin-like receptor binding	molecular_function	1	77	39	20957	0.133842	0.2467	6.97869	RT1-S3
GO:0051482	positive regulation of cytosolic calcium ion concentration involved in phospholipase C-activating G protein-coupled signaling pathway	biological_process	1	77	39	20957	0.133842	0.2467	6.97869	F2r
GO:0090734	site of DNA damage	cellular_component	1	77	39	20957	0.133842	0.2467	6.97869	Slfn13
GO:0030198	extracellular matrix organization	biological_process	2	77	174	20957	0.134266	0.246958	3.12838	Adamts16;Col4a4
GO:0030054	cell junction	cellular_component	2	77	176	20957	0.136756	0.249407	3.09283	Dmd;Dph1
GO:0006605	protein targeting	biological_process	1	77	40	20957	0.13703	0.249407	6.80422	Pan3
GO:0006812	cation transport	biological_process	1	77	40	20957	0.13703	0.249407	6.80422	Cngb3
GO:0030010	establishment of cell polarity	biological_process	1	77	40	20957	0.13703	0.249407	6.80422	Clasp1
GO:0048873	homeostasis of number of cells within a tissue	biological_process	1	77	40	20957	0.13703	0.249407	6.80422	F2r
GO:0000184	nuclear-transcribed mRNA catabolic process, nonsense-mediated decay	biological_process	1	77	41	20957	0.140207	0.250473	6.63826	Upf3b
GO:0005876	spindle microtubule	cellular_component	1	77	41	20957	0.140207	0.250473	6.63826	Clasp1
GO:0009888	tissue development	biological_process	1	77	41	20957	0.140207	0.250473	6.63826	Lamc2
GO:0010634	positive regulation of epithelial cell migration	biological_process	1	77	41	20957	0.140207	0.250473	6.63826	Clasp1
GO:0030667	secretory granule membrane	cellular_component	1	77	41	20957	0.140207	0.250473	6.63826	Msn
GO:0048255	mRNA stabilization	biological_process	1	77	41	20957	0.140207	0.250473	6.63826	Slc11a1
GO:0050905	neuromuscular process	biological_process	1	77	41	20957	0.140207	0.250473	6.63826	Fgf14
GO:1904707	positive regulation of vascular associated smooth muscle cell proliferation	biological_process	1	77	41	20957	0.140207	0.250473	6.63826	Fgf9
GO:2000781	positive regulation of double-strand break repair	biological_process	1	77	41	20957	0.140207	0.250473	6.63826	Smarca4
GO:0030036	actin cytoskeleton organization	biological_process	2	77	179	20957	0.14051	0.2505	3.04099	Dmd;Ophn1
GO:0042995	cell projection	cellular_component	2	77	180	20957	0.141767	0.25148	3.0241	Dmd;Arhgap24
GO:0001569	branching involved in blood vessel morphogenesis	biological_process	1	77	42	20957	0.143372	0.25148	6.48021	Tek
GO:0006303	double-strand break repair via nonhomologous end joining	biological_process	1	77	42	20957	0.143372	0.25148	6.48021	Nhej1
GO:0006826	iron ion transport	biological_process	1	77	42	20957	0.143372	0.25148	6.48021	Slc11a1
GO:0010498	proteasomal protein catabolic process	biological_process	1	77	42	20957	0.143372	0.25148	6.48021	Psma4
GO:0030168	platelet activation	biological_process	1	77	42	20957	0.143372	0.25148	6.48021	F2r
GO:0032435	negative regulation of proteasomal ubiquitin-dependent protein catabolic process	biological_process	1	77	42	20957	0.143372	0.25148	6.48021	Trim39
GO:0032870	cellular response to hormone stimulus	biological_process	1	77	42	20957	0.143372	0.25148	6.48021	Ramp2
GO:0001824	blastocyst development	biological_process	1	77	43	20957	0.146526	0.252431	6.32951	Thoc2
GO:0002027	regulation of heart rate	biological_process	1	77	43	20957	0.146526	0.252431	6.32951	Dmd
GO:0006890	retrograde vesicle-mediated transport, Golgi to endoplasmic reticulum	biological_process	1	77	43	20957	0.146526	0.252431	6.32951	Kdelr2
GO:0008277	regulation of G protein-coupled receptor signaling pathway	biological_process	1	77	43	20957	0.146526	0.252431	6.32951	Ramp2
GO:0042288	MHC class I protein binding	molecular_function	1	77	43	20957	0.146526	0.252431	6.32951	RT1-S3
GO:0048488	synaptic vesicle endocytosis	biological_process	1	77	43	20957	0.146526	0.252431	6.32951	Ophn1
GO:0051209	release of sequestered calcium ion into cytosol	biological_process	1	77	43	20957	0.146526	0.252431	6.32951	F2r
GO:1902459	positive regulation of stem cell population maintenance	biological_process	1	77	43	20957	0.146526	0.252431	6.32951	Smarca4
GO:2000648	positive regulation of stem cell proliferation	biological_process	1	77	43	20957	0.146526	0.252431	6.32951	Fgf9
GO:0030276	clathrin binding	molecular_function	1	77	44	20957	0.149668	0.256632	6.18566	Enthd1
GO:0005912	adherens junction	cellular_component	2	77	187	20957	0.150629	0.256632	2.9109	Arhgap24;Msn
GO:0098609	cell-cell adhesion	biological_process	2	77	187	20957	0.150629	0.256632	2.9109	Negr1;Tek
GO:0007420	brain development	biological_process	3	77	366	20957	0.151648	0.256632	2.23089	Upf3b;Ppfia1;Negr1
GO:0007165	signal transduction	biological_process	5	77	768	20957	0.151875	0.256632	1.77193	Rhpn1;Rin2;Ppfia1;Ophn1;Pkig
GO:0004721	phosphoprotein phosphatase activity	molecular_function	1	77	45	20957	0.152799	0.256632	6.0482	Ctdsp1
GO:0006406	mRNA export from nucleus	biological_process	1	77	45	20957	0.152799	0.256632	6.0482	Thoc2
GO:0014065	phosphatidylinositol 3-kinase signaling	biological_process	1	77	45	20957	0.152799	0.256632	6.0482	Pik3c2g
GO:0030968	endoplasmic reticulum unfolded protein response	biological_process	1	77	45	20957	0.152799	0.256632	6.0482	Tbl2
GO:0045663	positive regulation of myoblast differentiation	biological_process	1	77	45	20957	0.152799	0.256632	6.0482	Smarca4
GO:0048786	presynaptic active zone	cellular_component	1	77	45	20957	0.152799	0.256632	6.0482	Ppfia1
GO:0050790	regulation of catalytic activity	biological_process	1	77	45	20957	0.152799	0.256632	6.0482	Arhgap24
GO:0051539	4 iron, 4 sulfur cluster binding	molecular_function	1	77	45	20957	0.152799	0.256632	6.0482	Dph1
GO:0003714	transcription corepressor activity	molecular_function	2	77	189	20957	0.153182	0.256686	2.88009	Cdyl;Smarca4
GO:0019901	protein kinase binding	molecular_function	4	77	564	20957	0.153422	0.256686	1.93028	Tbl2;Cit;Spag16;Msn
GO:0030177	positive regulation of Wnt signaling pathway	biological_process	1	77	46	20957	0.155919	0.25843	5.91671	Smarca4
GO:0035774	positive regulation of insulin secretion involved in cellular response to glucose stimulus	biological_process	1	77	46	20957	0.155919	0.25843	5.91671	Nadk
GO:0048015	phosphatidylinositol-mediated signaling	biological_process	1	77	46	20957	0.155919	0.25843	5.91671	Pik3c2g
GO:0060048	cardiac muscle contraction	biological_process	1	77	46	20957	0.155919	0.25843	5.91671	Dmd
GO:0008270	zinc ion binding	molecular_function	5	77	775	20957	0.155949	0.25843	1.75593	Sord;Trim39;Dmd;Slfn13;Pappa2
GO:0006397	mRNA processing	biological_process	2	77	192	20957	0.157027	0.259229	2.83509	Thoc2;Pan3
GO:0008201	heparin binding	molecular_function	2	77	192	20957	0.157027	0.259229	2.83509	Fgf9;Lamc2
GO:0005615	extracellular space	cellular_component	9	77	1670	20957	0.158204	0.260063	1.46678	RT1-S3;C4a;Fgf9;Lamc2;RT1-A1;Col4a4;Smarca4;Pappa2;Apof
GO:0005737	cytoplasm	cellular_component	27	77	6127	20957	0.158291	0.260063	1.19937	Upf3b;Zc3h14;Trim39;Psma4;Clasp1;Dgke;Stk38;Fgf9;Map4k3;Pik3c2g;Tubgcp3;Arhgap24;Ppfia1;Ophn1;Chm;Fgf14;Dock8;Cdyl;Catip;Pkig;Pc;Slfn13;Cit;Ramp2;Atrx;Neu1;Dph1
GO:0005801	cis-Golgi network	cellular_component	1	77	47	20957	0.159027	0.260063	5.79083	Kdelr2
GO:0050769	positive regulation of neurogenesis	biological_process	1	77	47	20957	0.159027	0.260063	5.79083	Oprm1
GO:0051781	positive regulation of cell division	biological_process	1	77	47	20957	0.159027	0.260063	5.79083	Fgf9
GO:0015031	protein transport	biological_process	3	77	376	20957	0.160409	0.260811	2.17156	Kdelr2;RT1-DMa;Ramp2
GO:0001822	kidney development	biological_process	2	77	195	20957	0.160891	0.260811	2.79148	Rhpn1;Greb1l
GO:0001654	eye development	biological_process	1	77	48	20957	0.162124	0.260811	5.67018	Fgf9
GO:0005771	multivesicular body	cellular_component	1	77	48	20957	0.162124	0.260811	5.67018	RT1-DMa
GO:0006612	protein targeting to membrane	biological_process	1	77	48	20957	0.162124	0.260811	5.67018	Chm
GO:0030016	myofibril	cellular_component	1	77	48	20957	0.162124	0.260811	5.67018	Dmd
GO:0031122	cytoplasmic microtubule organization	biological_process	1	77	48	20957	0.162124	0.260811	5.67018	Tubgcp3
GO:0046686	response to cadmium ion	biological_process	1	77	48	20957	0.162124	0.260811	5.67018	Sord
GO:0005938	cell cortex	cellular_component	2	77	196	20957	0.162182	0.260811	2.77723	Clasp1;Lamc2
GO:0001818	negative regulation of cytokine production	biological_process	1	77	49	20957	0.165209	0.264334	5.55447	Slc11a1
GO:0050896	response to stimulus	biological_process	1	77	49	20957	0.165209	0.264334	5.55447	Cngb3
GO:0010628	positive regulation of gene expression	biological_process	4	77	581	20957	0.165285	0.264334	1.8738	Slc11a1;Fgf9;Ramp2;Msn
GO:0001221	transcription coregulator binding	molecular_function	1	77	50	20957	0.168284	0.267654	5.44338	Smarca4
GO:0042307	positive regulation of protein import into nucleus	biological_process	1	77	50	20957	0.168284	0.267654	5.44338	Tek
GO:0043407	negative regulation of MAP kinase activity	biological_process	1	77	50	20957	0.168284	0.267654	5.44338	Stk38
GO:0000086	G2/M transition of mitotic cell cycle	biological_process	1	77	51	20957	0.171347	0.270057	5.33664	Cit
GO:0035255	ionotropic glutamate receptor binding	molecular_function	1	77	51	20957	0.171347	0.270057	5.33664	Ophn1
GO:0043124	negative regulation of I-kappaB kinase/NF-kappaB signaling	biological_process	1	77	51	20957	0.171347	0.270057	5.33664	Trim39
GO:0046854	phosphatidylinositol phosphate biosynthetic process	biological_process	1	77	51	20957	0.171347	0.270057	5.33664	Pik3c2g
GO:0099173	postsynapse organization	biological_process	1	77	51	20957	0.171347	0.270057	5.33664	Stk38
GO:0010468	regulation of gene expression	biological_process	3	77	390	20957	0.17293	0.271426	2.09361	Thoc2;Trim39;Dmd
GO:0004714	transmembrane receptor protein tyrosine kinase activity	molecular_function	1	77	52	20957	0.174399	0.271426	5.23402	Tek
GO:0009411	response to UV	biological_process	1	77	52	20957	0.174399	0.271426	5.23402	Map4k3
GO:0048706	embryonic skeletal system development	biological_process	1	77	52	20957	0.174399	0.271426	5.23402	Fgf9
GO:0051930	regulation of sensory perception of pain	biological_process	1	77	52	20957	0.174399	0.271426	5.23402	F2r
GO:0098655	cation transmembrane transport	biological_process	1	77	52	20957	0.174399	0.271426	5.23402	Cngb3
GO:1902895	positive regulation of miRNA transcription	biological_process	1	77	52	20957	0.174399	0.271426	5.23402	Smarca4
GO:0016358	dendrite development	biological_process	1	77	53	20957	0.17744	0.274242	5.13526	Lamc2
GO:0045907	positive regulation of vasoconstriction	biological_process	1	77	53	20957	0.17744	0.274242	5.13526	F2r
GO:0051219	phosphoprotein binding	molecular_function	1	77	53	20957	0.17744	0.274242	5.13526	Tbl2
GO:0106310	protein serine kinase activity	molecular_function	3	77	395	20957	0.17747	0.274242	2.06711	Stk38;Map4k3;Cit
GO:0016607	nuclear speck	cellular_component	3	77	398	20957	0.180209	0.276424	2.05152	Thoc2;Zc3h14;Cdyl
GO:0001223	transcription coactivator binding	molecular_function	1	77	54	20957	0.18047	0.276424	5.04016	Cit
GO:0005262	calcium channel activity	molecular_function	1	77	54	20957	0.18047	0.276424	5.04016	Pkdrej
GO:0007052	mitotic spindle organization	biological_process	1	77	54	20957	0.18047	0.276424	5.04016	Clasp1
GO:0030178	negative regulation of Wnt signaling pathway	biological_process	1	77	54	20957	0.18047	0.276424	5.04016	Fgf9
GO:0004674	protein serine/threonine kinase activity	molecular_function	3	77	399	20957	0.181125	0.27694	2.04638	Stk38;Map4k3;Cit
GO:0015629	actin cytoskeleton	cellular_component	2	77	211	20957	0.181775	0.277446	2.5798	Ophn1;Catip
GO:0030217	T cell differentiation	biological_process	1	77	55	20957	0.183489	0.279571	4.94852	Nhej1
GO:0000502	proteasome complex	cellular_component	1	77	56	20957	0.186496	0.283657	4.86016	Psma4
GO:0030425	dendrite	cellular_component	4	77	612	20957	0.187737	0.285046	1.77888	C4a;Ophn1;Oprm1;Negr1
GO:0005881	cytoplasmic microtubule	cellular_component	1	77	57	20957	0.189493	0.285224	4.77489	Clasp1
GO:0008395	steroid hydroxylase activity	molecular_function	1	77	57	20957	0.189493	0.285224	4.77489	Cyp3a18
GO:0030864	cortical actin cytoskeleton	cellular_component	1	77	57	20957	0.189493	0.285224	4.77489	Dmd
GO:0070330	aromatase activity	molecular_function	1	77	57	20957	0.189493	0.285224	4.77489	Cyp3a18
GO:2000045	regulation of G1/S transition of mitotic cell cycle	biological_process	1	77	57	20957	0.189493	0.285224	4.77489	Smarca4
GO:0030326	embryonic limb morphogenesis	biological_process	1	77	58	20957	0.19248	0.287727	4.69257	Fgf9
GO:0031623	receptor internalization	biological_process	1	77	58	20957	0.19248	0.287727	4.69257	Ramp2
GO:0032154	cleavage furrow	cellular_component	1	77	58	20957	0.19248	0.287727	4.69257	Cit
GO:0034446	substrate adhesion-dependent cell spreading	biological_process	1	77	58	20957	0.19248	0.287727	4.69257	Tek
GO:0006954	inflammatory response	biological_process	3	77	412	20957	0.193146	0.287735	1.98181	C4a;Slc11a1;F2r
GO:0016567	protein ubiquitination	biological_process	3	77	412	20957	0.193146	0.287735	1.98181	Trim39;Asb12;Cdc20
GO:0008543	fibroblast growth factor receptor signaling pathway	biological_process	1	77	59	20957	0.195455	0.290676	4.61303	Fgf9
GO:0005201	extracellular matrix structural constituent	molecular_function	1	77	60	20957	0.198419	0.292089	4.53615	Col4a4
GO:0008237	metallopeptidase activity	molecular_function	1	77	60	20957	0.198419	0.292089	4.53615	Pappa2
GO:0043280	positive regulation of cysteine-type endopeptidase activity involved in apoptotic process	biological_process	1	77	60	20957	0.198419	0.292089	4.53615	F2r
GO:0045597	positive regulation of cell differentiation	biological_process	1	77	60	20957	0.198419	0.292089	4.53615	Smarca4
GO:0046427	positive regulation of receptor signaling pathway via JAK-STAT	biological_process	1	77	60	20957	0.198419	0.292089	4.53615	F2r
GO:0070830	bicellular tight junction assembly	biological_process	1	77	60	20957	0.198419	0.292089	4.53615	Ramp2
GO:0000281	mitotic cytokinesis	biological_process	1	77	61	20957	0.201373	0.29494	4.46178	Cit
GO:0008202	steroid metabolic process	biological_process	1	77	61	20957	0.201373	0.29494	4.46178	Cyp3a18
GO:0042149	cellular response to glucose starvation	biological_process	1	77	61	20957	0.201373	0.29494	4.46178	Tbl2
GO:0043235	receptor complex	cellular_component	2	77	227	20957	0.203041	0.296884	2.39796	Tek;Ramp2
GO:0032570	response to progesterone	biological_process	1	77	62	20957	0.204316	0.297746	4.38982	Ramp2
GO:0072089	stem cell proliferation	biological_process	1	77	62	20957	0.204316	0.297746	4.38982	Fgf9
GO:0010212	response to ionizing radiation	biological_process	1	77	63	20957	0.207248	0.301514	4.32014	Nhej1
GO:0045211	postsynaptic membrane	cellular_component	2	77	232	20957	0.209748	0.304642	2.34628	Dmd;F2r
GO:0002062	chondrocyte differentiation	biological_process	1	77	64	20957	0.210169	0.304746	4.25264	Fgf9
GO:0062023	collagen-containing extracellular matrix	cellular_component	2	77	233	20957	0.211092	0.305574	2.33621	Lamc2;Col4a4
GO:0006508	proteolysis	biological_process	3	77	433	20957	0.212974	0.30692	1.8857	Rhpn1;Adamts16;Pappa2
GO:0006879	cellular iron ion homeostasis	biological_process	1	77	65	20957	0.21308	0.30692	4.18721	Slc11a1
GO:0030315	T-tubule	cellular_component	1	77	65	20957	0.21308	0.30692	4.18721	Msn
GO:0000792	heterochromatin	cellular_component	1	77	66	20957	0.21598	0.30956	4.12377	Atrx
GO:0008344	adult locomotory behavior	biological_process	1	77	66	20957	0.21598	0.30956	4.12377	Fgf14
GO:0071230	cellular response to amino acid stimulus	biological_process	1	77	66	20957	0.21598	0.30956	4.12377	Lamtor2
GO:0031252	cell leading edge	cellular_component	1	77	67	20957	0.21887	0.310631	4.06222	Dock8
GO:0032757	positive regulation of interleukin-8 production	biological_process	1	77	67	20957	0.21887	0.310631	4.06222	F2r
GO:0045880	positive regulation of smoothened signaling pathway	biological_process	1	77	67	20957	0.21887	0.310631	4.06222	Fgf9
GO:0048167	regulation of synaptic plasticity	biological_process	1	77	67	20957	0.21887	0.310631	4.06222	Fgf14
GO:0097190	apoptotic signaling pathway	biological_process	1	77	67	20957	0.21887	0.310631	4.06222	Slfn4
GO:1904115	axon cytoplasm	cellular_component	1	77	67	20957	0.21887	0.310631	4.06222	Zc3h14
GO:0070062	extracellular exosome	cellular_component	2	77	242	20957	0.223228	0.3163	2.24933	Sord;Pappa2
GO:0001725	stress fiber	cellular_component	1	77	69	20957	0.224618	0.316723	3.94448	Tek
GO:0018107	peptidyl-threonine phosphorylation	biological_process	1	77	69	20957	0.224618	0.316723	3.94448	Cit
GO:0050766	positive regulation of phagocytosis	biological_process	1	77	69	20957	0.224618	0.316723	3.94448	Slc11a1
GO:0016324	apical plasma membrane	cellular_component	3	77	448	20957	0.227405	0.318687	1.82256	Tek;Pappa2;Msn
GO:0007596	blood coagulation	biological_process	1	77	70	20957	0.227477	0.318687	3.88813	F2r
GO:0042098	T cell proliferation	biological_process	1	77	70	20957	0.227477	0.318687	3.88813	Msn
GO:0045785	positive regulation of cell adhesion	biological_process	1	77	70	20957	0.227477	0.318687	3.88813	Tek
GO:0007517	muscle organ development	biological_process	1	77	71	20957	0.230324	0.321641	3.83336	Dmd
GO:0042472	inner ear morphogenesis	biological_process	1	77	71	20957	0.230324	0.321641	3.83336	Fgf9
GO:0009925	basal plasma membrane	cellular_component	1	77	72	20957	0.233162	0.325082	3.78012	Tek
GO:0030139	endocytic vesicle	cellular_component	1	77	73	20957	0.235989	0.327449	3.72834	Rin2
GO:0033674	positive regulation of kinase activity	biological_process	1	77	73	20957	0.235989	0.327449	3.72834	Tek
GO:0050808	synapse organization	biological_process	1	77	73	20957	0.235989	0.327449	3.72834	Ppfia1
GO:0001568	blood vessel development	biological_process	1	77	74	20957	0.238806	0.32978	3.67796	Chm
GO:0006094	gluconeogenesis	biological_process	1	77	74	20957	0.238806	0.32978	3.67796	Pc
GO:0048144	fibroblast proliferation	biological_process	1	77	74	20957	0.238806	0.32978	3.67796	Dph1
GO:0009898	cytoplasmic side of plasma membrane	cellular_component	1	77	75	20957	0.241613	0.3326	3.62892	Msn
GO:0010942	positive regulation of cell death	biological_process	1	77	75	20957	0.241613	0.3326	3.62892	Slfn13
GO:0006919	activation of cysteine-type endopeptidase activity involved in apoptotic process	biological_process	1	77	76	20957	0.244409	0.335388	3.58117	F2r
GO:0017018	myosin phosphatase activity	molecular_function	1	77	76	20957	0.244409	0.335388	3.58117	Ctdsp1
GO:0001666	response to hypoxia	biological_process	2	77	259	20957	0.246291	0.33723	2.10169	Tek;Ramp2
GO:0016020	membrane	cellular_component	14	77	3111	20957	0.246527	0.33723	1.2248	Sord;Dgke;Susd6;Kdelr2;Pik3c2g;Ppfia1;Lamc2;Smarca4;Tek;Dgkg;Cit;Pkdrej;Greb1l;Neu1
GO:0050839	cell adhesion molecule binding	molecular_function	1	77	77	20957	0.247196	0.337614	3.53466	Msn
GO:0006909	phagocytosis	biological_process	1	77	78	20957	0.249972	0.339275	3.48934	Slc11a1
GO:0007519	skeletal muscle tissue development	biological_process	1	77	78	20957	0.249972	0.339275	3.48934	Dmd
GO:0008217	regulation of blood pressure	biological_process	1	77	78	20957	0.249972	0.339275	3.48934	Ramp2
GO:0051028	mRNA transport	biological_process	1	77	78	20957	0.249972	0.339275	3.48934	Upf3b
GO:0043022	ribosome binding	molecular_function	1	77	79	20957	0.252738	0.341916	3.44518	Slfn4
GO:0048812	neuron projection morphogenesis	biological_process	1	77	79	20957	0.252738	0.341916	3.44518	Dmd
GO:0030182	neuron differentiation	biological_process	2	77	264	20957	0.253097	0.341916	2.06189	Dmd;Ophn1
GO:0000049	tRNA binding	molecular_function	1	77	80	20957	0.255494	0.343463	3.40211	Slfn13
GO:0032526	response to retinoic acid	biological_process	1	77	80	20957	0.255494	0.343463	3.40211	Tek
GO:0035861	site of double-strand break	cellular_component	1	77	80	20957	0.255494	0.343463	3.40211	Nhej1
GO:0030335	positive regulation of cell migration	biological_process	2	77	266	20957	0.255821	0.343463	2.04638	Lamc2;F2r
GO:0001750	photoreceptor outer segment	cellular_component	1	77	81	20957	0.25824	0.345113	3.36011	Cngb3
GO:0002039	p53 binding	molecular_function	1	77	81	20957	0.25824	0.345113	3.36011	Smarca4
GO:0045596	negative regulation of cell differentiation	biological_process	1	77	81	20957	0.25824	0.345113	3.36011	Smarca4
GO:0001664	G protein-coupled receptor binding	molecular_function	1	77	82	20957	0.260976	0.346639	3.31913	Ramp2
GO:0006469	negative regulation of protein kinase activity	biological_process	1	77	82	20957	0.260976	0.346639	3.31913	Pkig
GO:0018108	peptidyl-tyrosine phosphorylation	biological_process	1	77	82	20957	0.260976	0.346639	3.31913	Tek
GO:0031398	positive regulation of protein ubiquitination	biological_process	1	77	82	20957	0.260976	0.346639	3.31913	Tbc1d7
GO:0003725	double-stranded RNA binding	molecular_function	1	77	83	20957	0.263702	0.347081	3.27914	Msn
GO:0006935	chemotaxis	biological_process	1	77	83	20957	0.263702	0.347081	3.27914	Pik3c2g
GO:0009653	anatomical structure morphogenesis	biological_process	1	77	83	20957	0.263702	0.347081	3.27914	Foxd2
GO:0016301	kinase activity	molecular_function	1	77	83	20957	0.263702	0.347081	3.27914	Dgke
GO:0019233	sensory perception of pain	biological_process	1	77	83	20957	0.263702	0.347081	3.27914	Oprm1
GO:0032729	positive regulation of type II interferon production	biological_process	1	77	83	20957	0.263702	0.347081	3.27914	Slc11a1
GO:0032496	response to lipopolysaccharide	biological_process	2	77	273	20957	0.265359	0.348735	1.99391	Slc11a1;F2r
GO:0043209	myelin sheath	cellular_component	1	77	85	20957	0.269124	0.353149	3.20199	Msn
GO:0001934	positive regulation of protein phosphorylation	biological_process	2	77	278	20957	0.272175	0.356615	1.95805	Fgf9;Tek
GO:0019898	extrinsic component of membrane	cellular_component	1	77	87	20957	0.274507	0.358052	3.12838	Pik3c2g
GO:0070373	negative regulation of ERK1 and ERK2 cascade	biological_process	1	77	87	20957	0.274507	0.358052	3.12838	Dmd
GO:0097110	scaffold protein binding	molecular_function	1	77	87	20957	0.274507	0.358052	3.12838	Cit
GO:0005901	caveola	cellular_component	1	77	88	20957	0.277183	0.358853	3.09283	F2r
GO:0007267	cell-cell signaling	biological_process	1	77	88	20957	0.277183	0.358853	3.09283	Fgf9
GO:0030097	hemopoiesis	biological_process	1	77	88	20957	0.277183	0.358853	3.09283	Tek
GO:0032092	positive regulation of protein binding	biological_process	1	77	88	20957	0.277183	0.358853	3.09283	Ramp2
GO:0051321	meiotic cell cycle	biological_process	1	77	88	20957	0.277183	0.358853	3.09283	Tubgcp3
GO:0016323	basolateral plasma membrane	cellular_component	2	77	283	20957	0.278989	0.360162	1.92345	Tek;Msn
GO:0031490	chromatin DNA binding	molecular_function	1	77	89	20957	0.27985	0.360162	3.05808	Atrx
GO:0045732	positive regulation of protein catabolic process	biological_process	1	77	89	20957	0.27985	0.360162	3.05808	Msn
GO:0050673	epithelial cell proliferation	biological_process	1	77	89	20957	0.27985	0.360162	3.05808	Fgf9
GO:0003729	mRNA binding	molecular_function	2	77	284	20957	0.280352	0.360275	1.91668	Thoc2;Upf3b
GO:0036126	sperm flagellum	cellular_component	1	77	90	20957	0.282508	0.36251	3.0241	Spag16
GO:0030154	cell differentiation	biological_process	4	77	735	20957	0.284671	0.364295	1.48119	Fgf9;Dmd;Arhgap24;Foxd2
GO:0005884	actin filament	cellular_component	1	77	91	20957	0.285155	0.364295	2.99087	Tek
GO:0008203	cholesterol metabolic process	biological_process	1	77	91	20957	0.285155	0.364295	2.99087	Apof
GO:0019899	enzyme binding	molecular_function	3	77	508	20957	0.286703	0.365518	1.6073	Cdc20;Rps19bp1;Msn
GO:0016477	cell migration	biological_process	2	77	289	20957	0.287162	0.365518	1.88352	Clasp1;Pik3c2g
GO:0010977	negative regulation of neuron projection development	biological_process	1	77	92	20957	0.287793	0.365518	2.95836	Thoc2
GO:0050679	positive regulation of epithelial cell proliferation	biological_process	1	77	92	20957	0.287793	0.365518	2.95836	Fgf9
GO:0030183	B cell differentiation	biological_process	1	77	93	20957	0.290421	0.368319	2.92655	Nhej1
GO:0004713	protein tyrosine kinase activity	molecular_function	1	77	95	20957	0.295649	0.374403	2.86494	Tek
GO:0007507	heart development	biological_process	2	77	297	20957	0.298046	0.376053	1.83279	Tek;Ramp2
GO:0016525	negative regulation of angiogenesis	biological_process	1	77	96	20957	0.298249	0.376053	2.83509	Tek
GO:0060070	canonical Wnt signaling pathway	biological_process	1	77	96	20957	0.298249	0.376053	2.83509	Fgf9
GO:0006974	cellular response to DNA damage stimulus	biological_process	2	77	299	20957	0.300763	0.378223	1.82053	Susd6;Slfn13
GO:0030900	forebrain development	biological_process	1	77	97	20957	0.300839	0.378223	2.80586	Atrx
GO:0001649	osteoblast differentiation	biological_process	1	77	98	20957	0.30342	0.380368	2.77723	Fgf9
GO:0006816	calcium ion transport	biological_process	1	77	98	20957	0.30342	0.380368	2.77723	Ramp2
GO:0000902	cell morphogenesis	biological_process	1	77	99	20957	0.305991	0.382489	2.74918	Thoc2
GO:0035091	phosphatidylinositol binding	molecular_function	1	77	99	20957	0.305991	0.382489	2.74918	Pik3c2g
GO:0042803	protein homodimerization activity	molecular_function	4	77	762	20957	0.307044	0.383254	1.42871	Slc11a1;Aox1;Aox3;Aox4
GO:0021987	cerebral cortex development	biological_process	1	77	100	20957	0.308553	0.384037	2.72169	Dmd
GO:0045727	positive regulation of translation	biological_process	1	77	100	20957	0.308553	0.384037	2.72169	Upf3b
GO:0007224	smoothened signaling pathway	biological_process	1	77	102	20957	0.31365	0.389822	2.66832	Fgf9
GO:0033138	positive regulation of peptidyl-serine phosphorylation	biological_process	1	77	103	20957	0.316184	0.392411	2.64242	Tek
GO:0009725	response to hormone	biological_process	1	77	104	20957	0.318709	0.394419	2.61701	Sord
GO:0090263	positive regulation of canonical Wnt signaling pathway	biological_process	1	77	104	20957	0.318709	0.394419	2.61701	Fgf9
GO:0001933	negative regulation of protein phosphorylation	biological_process	1	77	106	20957	0.323731	0.399497	2.56763	Ctdsp1
GO:0009611	response to wounding	biological_process	1	77	106	20957	0.323731	0.399497	2.56763	F2r
GO:0061630	ubiquitin protein ligase activity	molecular_function	2	77	317	20957	0.325137	0.400665	1.71715	Trim39;Asb12
GO:0016787	hydrolase activity	molecular_function	1	77	107	20957	0.326228	0.400874	2.54363	Smarca4
GO:0043627	response to estrogen	biological_process	1	77	107	20957	0.326228	0.400874	2.54363	Tek
GO:0005813	centrosome	cellular_component	3	77	549	20957	0.328001	0.402227	1.48726	Clasp1;Tubgcp3;Cdc20
GO:0031594	neuromuscular junction	cellular_component	1	77	108	20957	0.328716	0.402227	2.52008	F2r
GO:0043195	terminal bouton	cellular_component	1	77	108	20957	0.328716	0.402227	2.52008	Ophn1
GO:0006334	nucleosome assembly	biological_process	1	77	109	20957	0.331196	0.404691	2.49696	Atrx
GO:0006468	protein phosphorylation	biological_process	3	77	556	20957	0.335069	0.40885	1.46854	Stk38;Map4k3;Pan3
GO:0000165	MAPK cascade	biological_process	1	77	111	20957	0.336127	0.408994	2.45197	Slc11a1
GO:0006606	protein import into nucleus	biological_process	1	77	111	20957	0.336127	0.408994	2.45197	Fgf9
GO:0000151	ubiquitin ligase complex	cellular_component	1	77	112	20957	0.338579	0.410828	2.43008	Asb12
GO:0032755	positive regulation of interleukin-6 production	biological_process	1	77	112	20957	0.338579	0.410828	2.43008	F2r
GO:0007626	locomotory behavior	biological_process	1	77	113	20957	0.341022	0.412069	2.40857	Negr1
GO:0030317	flagellated sperm motility	biological_process	1	77	113	20957	0.341022	0.412069	2.40857	Sord
GO:0030674	protein-macromolecule adaptor activity	molecular_function	1	77	113	20957	0.341022	0.412069	2.40857	Cdyl
GO:0001650	fibrillar center	cellular_component	1	77	114	20957	0.343457	0.414435	2.38745	Smarca4
GO:0045121	membrane raft	cellular_component	2	77	332	20957	0.345293	0.415632	1.63957	Dmd;Tek
GO:0007169	transmembrane receptor protein tyrosine kinase signaling pathway	biological_process	1	77	115	20957	0.345882	0.415632	2.36669	Tek
GO:0050829	defense response to Gram-negative bacterium	biological_process	1	77	115	20957	0.345882	0.415632	2.36669	Slc11a1
GO:0006888	endoplasmic reticulum to Golgi vesicle-mediated transport	biological_process	1	77	116	20957	0.348299	0.417958	2.34628	Kdelr2
GO:0016605	PML body	cellular_component	1	77	119	20957	0.355496	0.425986	2.28713	Atrx
GO:0005768	endosome	cellular_component	2	77	340	20957	0.355968	0.425986	1.60099	Enthd1;Oprm1
GO:0042391	regulation of membrane potential	biological_process	1	77	121	20957	0.36025	0.430519	2.24933	Dmd
GO:0001819	positive regulation of cytokine production	biological_process	1	77	122	20957	0.362614	0.43275	2.23089	Slc11a1
GO:0005815	microtubule organizing center	cellular_component	1	77	124	20957	0.367317	0.436565	2.19491	Clasp1
GO:0031514	motile cilium	cellular_component	1	77	124	20957	0.367317	0.436565	2.19491	Sord
GO:0051091	positive regulation of DNA-binding transcription factor activity	biological_process	1	77	124	20957	0.367317	0.436565	2.19491	Smarca4
GO:0007286	spermatid development	biological_process	1	77	126	20957	0.371985	0.440309	2.16007	Cdyl
GO:0045177	apical part of cell	cellular_component	1	77	126	20957	0.371985	0.440309	2.16007	Msn
GO:0051402	neuron apoptotic process	biological_process	1	77	126	20957	0.371985	0.440309	2.16007	Cit
GO:0005930	axoneme	cellular_component	1	77	127	20957	0.374307	0.440659	2.14306	Spag16
GO:0007189	adenylate cyclase-activating G protein-coupled receptor signaling pathway	biological_process	1	77	127	20957	0.374307	0.440659	2.14306	Ramp2
GO:0050804	modulation of chemical synaptic transmission	biological_process	1	77	127	20957	0.374307	0.440659	2.14306	Dgke
GO:0072686	mitotic spindle	cellular_component	1	77	127	20957	0.374307	0.440659	2.14306	Clasp1
GO:0046872	metal ion binding	molecular_function	10	77	2377	20957	0.375102	0.440998	1.14501	Zc3h14;Dgke;Ctdsp1;Pan3;Nadk;Adamts16;Pc;Cit;Atrx;Dph1
GO:0005730	nucleolus	cellular_component	4	77	850	20957	0.380895	0.446983	1.28079	Upf3b;Rps19bp1;Smarca4;Rpl3
GO:0051897	positive regulation of protein kinase B signaling	biological_process	1	77	130	20957	0.38122	0.446983	2.09361	Tek
GO:0016363	nuclear matrix	cellular_component	1	77	131	20957	0.383508	0.448457	2.07762	Smarca4
GO:0047485	protein N-terminus binding	molecular_function	1	77	131	20957	0.383508	0.448457	2.07762	Smarca4
GO:0042383	sarcolemma	cellular_component	1	77	132	20957	0.385787	0.450517	2.06189	Dmd
GO:0030308	negative regulation of cell growth	biological_process	1	77	135	20957	0.392576	0.457217	2.01607	Smarca4
GO:0030672	synaptic vesicle membrane	cellular_component	1	77	135	20957	0.392576	0.457217	2.01607	Dmd
GO:0042060	wound healing	biological_process	1	77	136	20957	0.394822	0.459218	2.00124	Slc11a1
GO:0030324	lung development	biological_process	1	77	140	20957	0.403725	0.468947	1.94406	Fgf9
GO:0001889	liver development	biological_process	1	77	141	20957	0.405931	0.470253	1.93028	Cit
GO:0035264	multicellular organism growth	biological_process	1	77	141	20957	0.405931	0.470253	1.93028	Atrx
GO:0000922	spindle pole	cellular_component	1	77	143	20957	0.410318	0.474072	1.90328	Cdc20
GO:0030018	Z disc	cellular_component	1	77	143	20957	0.410318	0.474072	1.90328	Dmd
GO:0031410	cytoplasmic vesicle	cellular_component	2	77	382	20957	0.410914	0.474132	1.42497	Tbc1d7;Neu1
GO:0098685	Schaffer collateral - CA1 synapse	cellular_component	1	77	145	20957	0.414673	0.477835	1.87703	Ppfia1
GO:0007601	visual perception	biological_process	1	77	147	20957	0.418996	0.482178	1.85149	Cngb3
GO:0016887	ATP hydrolysis activity	molecular_function	2	77	390	20957	0.421135	0.483999	1.39574	Slfn13;Atrx
GO:0038023	signaling receptor activity	molecular_function	1	77	149	20957	0.423288	0.485832	1.82664	Tek
GO:0051301	cell division	biological_process	2	77	393	20957	0.424945	0.486356	1.38508	Clasp1;Cdc20
GO:0006470	protein dephosphorylation	biological_process	1	77	150	20957	0.425422	0.486356	1.81446	Ctdsp1
GO:0008360	regulation of cell shape	biological_process	1	77	150	20957	0.425422	0.486356	1.81446	Msn
GO:0007156	homophilic cell adhesion via plasma membrane adhesion molecules	biological_process	1	77	151	20957	0.427548	0.488146	1.80244	Emb
GO:0031667	response to nutrient levels	biological_process	1	77	152	20957	0.429667	0.489922	1.79058	Sord
GO:0008289	lipid binding	molecular_function	1	77	154	20957	0.433881	0.494079	1.76733	Dgkg
GO:0030141	secretory granule	cellular_component	1	77	156	20957	0.438064	0.49819	1.74467	Dmd
GO:0008584	male gonad development	biological_process	1	77	157	20957	0.440144	0.499903	1.73356	Fgf9
GO:0005178	integrin binding	molecular_function	1	77	159	20957	0.444282	0.503638	1.71175	Dmd
GO:0044877	protein-containing complex binding	molecular_function	3	77	666	20957	0.444591	0.503638	1.22599	Dmd;Chm;Cngb3
GO:0007565	female pregnancy	biological_process	1	77	160	20957	0.446339	0.504961	1.70106	Ramp2
GO:0005814	centriole	cellular_component	1	77	161	20957	0.448389	0.506621	1.69049	Tubgcp3
GO:0000226	microtubule cytoskeleton organization	biological_process	1	77	163	20957	0.452466	0.510565	1.66975	Clasp1
GO:0042742	defense response to bacterium	biological_process	1	77	164	20957	0.454494	0.512189	1.65957	Slc11a1
GO:0071456	cellular response to hypoxia	biological_process	1	77	165	20957	0.456514	0.5138	1.64951	Tbl2
GO:0008380	RNA splicing	biological_process	1	77	168	20957	0.46253	0.519898	1.62005	Thoc2
GO:0098978	glutamatergic synapse	cellular_component	3	77	688	20957	0.465789	0.522341	1.18678	Dgke;Stk38;Ophn1
GO:0022626	cytosolic ribosome	cellular_component	1	77	170	20957	0.466504	0.522341	1.60099	Rpl3
GO:0072659	protein localization to plasma membrane	biological_process	1	77	170	20957	0.466504	0.522341	1.60099	Ramp2
GO:0007155	cell adhesion	biological_process	2	77	431	20957	0.472058	0.527597	1.26296	Emb;Lamc2
GO:0031966	mitochondrial membrane	cellular_component	1	77	173	20957	0.472411	0.527597	1.57323	Sord
GO:0007204	positive regulation of cytosolic calcium ion concentration	biological_process	1	77	177	20957	0.480187	0.534907	1.53768	F2r
GO:0009617	response to bacterium	biological_process	1	77	177	20957	0.480187	0.534907	1.53768	Slc11a1
GO:0007166	cell surface receptor signaling pathway	biological_process	1	77	178	20957	0.482113	0.536366	1.52904	Pappa2
GO:0007411	axon guidance	biological_process	1	77	180	20957	0.485944	0.539938	1.51205	Emb
GO:0018105	peptidyl-serine phosphorylation	biological_process	1	77	182	20957	0.489747	0.54347	1.49543	Stk38
GO:0005741	mitochondrial outer membrane	cellular_component	1	77	183	20957	0.491639	0.54418	1.48726	Dmd
GO:0016192	vesicle-mediated transport	biological_process	1	77	183	20957	0.491639	0.54418	1.48726	Chm
GO:0043123	positive regulation of I-kappaB kinase/NF-kappaB signaling	biological_process	1	77	185	20957	0.4954	0.547647	1.47118	F2r
GO:0020037	heme binding	molecular_function	1	77	186	20957	0.497271	0.548321	1.46327	Cyp3a18
GO:0030496	midbody	cellular_component	1	77	186	20957	0.497271	0.548321	1.46327	Cit
GO:0043524	negative regulation of neuron apoptotic process	biological_process	1	77	188	20957	0.500991	0.551665	1.44771	F2r
GO:0045893	positive regulation of DNA-templated transcription	biological_process	3	77	726	20957	0.501571	0.551665	1.12466	Fgf9;Smarca4;F2r
GO:0032355	response to estradiol	biological_process	1	77	194	20957	0.51199	0.561705	1.40293	Ramp2
GO:0042393	histone binding	molecular_function	1	77	194	20957	0.51199	0.561705	1.40293	Atrx
GO:0016055	Wnt signaling pathway	biological_process	1	77	195	20957	0.5138	0.56298	1.39574	Fgf9
GO:0046777	protein autophosphorylation	biological_process	1	77	196	20957	0.515603	0.564245	1.38862	Tek
GO:0051649	establishment of localization in cell	biological_process	1	77	198	20957	0.51919	0.567456	1.37459	Slc11a1
GO:0006955	immune response	biological_process	1	77	202	20957	0.526285	0.574489	1.34737	RT1-A1
GO:0007268	chemical synaptic transmission	biological_process	1	77	205	20957	0.531538	0.579496	1.32765	Fgf14
GO:0036064	ciliary basal body	cellular_component	1	77	210	20957	0.540165	0.588165	1.29604	Tbc1d7
GO:0030027	lamellipodium	cellular_component	1	77	211	20957	0.541872	0.589286	1.2899	Dmd
GO:0045087	innate immune response	biological_process	2	77	494	20957	0.544936	0.591499	1.1019	Trim39;C4a
GO:0005635	nuclear envelope	cellular_component	1	77	213	20957	0.545267	0.591499	1.27779	Pik3c2g
GO:0015630	microtubule cytoskeleton	cellular_component	1	77	214	20957	0.546954	0.592591	1.27182	Clasp1
GO:0005694	chromosome	cellular_component	1	77	216	20957	0.550312	0.594747	1.26004	Cdyl
GO:0043197	dendritic spine	cellular_component	1	77	216	20957	0.550312	0.594747	1.26004	Ophn1
GO:0060271	cilium assembly	biological_process	1	77	218	20957	0.553645	0.597606	1.24848	Spag16
GO:0051015	actin filament binding	molecular_function	1	77	219	20957	0.555302	0.598653	1.24278	Dmd
GO:0043204	perikaryon	cellular_component	1	77	220	20957	0.556953	0.599689	1.23713	Oprm1
GO:0042826	histone deacetylase binding	molecular_function	1	77	224	20957	0.563497	0.605986	1.21504	Cdc20
GO:0004672	protein kinase activity	molecular_function	1	77	225	20957	0.565118	0.606979	1.20964	Pan3
GO:0051607	defense response to virus	biological_process	1	77	227	20957	0.568343	0.609345	1.19898	Slfn13
GO:0009897	external side of plasma membrane	cellular_component	2	77	516	20957	0.568722	0.609345	1.05492	RT1-S3;RT1-A1
GO:0005911	cell-cell junction	cellular_component	1	77	230	20957	0.573135	0.613318	1.18334	Tek
GO:0006886	intracellular protein transport	biological_process	1	77	233	20957	0.577875	0.616117	1.16811	Ramp2
GO:0008022	protein C-terminus binding	molecular_function	1	77	233	20957	0.577875	0.616117	1.16811	Cdc20
GO:0050821	protein stabilization	biological_process	1	77	233	20957	0.577875	0.616117	1.16811	Trim39
GO:0000287	magnesium ion binding	molecular_function	1	77	237	20957	0.584114	0.621246	1.14839	Stk38
GO:0005759	mitochondrial matrix	cellular_component	1	77	237	20957	0.584114	0.621246	1.14839	Pc
GO:0006366	transcription by RNA polymerase II	biological_process	1	77	240	20957	0.588734	0.625395	1.13404	Atrx
GO:0006325	chromatin organization	biological_process	1	77	242	20957	0.591786	0.62787	1.12466	Atrx
GO:0006281	DNA repair	biological_process	1	77	246	20957	0.597822	0.632731	1.10638	Atrx
GO:0051726	regulation of cell cycle	biological_process	1	77	246	20957	0.597822	0.632731	1.10638	Dmd
GO:1990904	ribonucleoprotein complex	cellular_component	1	77	248	20957	0.600807	0.635118	1.09745	Zc3h14
GO:0003713	transcription coactivator activity	molecular_function	1	77	249	20957	0.602291	0.635914	1.09305	Smarca4
GO:0003723	RNA binding	molecular_function	3	77	859	20957	0.616446	0.65007	0.950531	Upf3b;Smarca4;Rpl3
GO:0006511	ubiquitin-dependent protein catabolic process	biological_process	1	77	276	20957	0.640371	0.674482	0.986119	Psma4
GO:0016604	nuclear body	cellular_component	1	77	278	20957	0.643044	0.676479	0.979025	Atrx
GO:0022625	cytosolic large ribosomal subunit	cellular_component	1	77	281	20957	0.647016	0.679016	0.968572	Rpl3
GO:0098793	presynapse	cellular_component	1	77	281	20957	0.647016	0.679016	0.968572	Ophn1
GO:0008017	microtubule binding	molecular_function	1	77	288	20957	0.656117	0.687738	0.945031	Clasp1
GO:0007399	nervous system development	biological_process	1	77	292	20957	0.661214	0.692245	0.932085	Smarca4
GO:0045944	positive regulation of transcription by RNA polymerase II	biological_process	4	77	1230	20957	0.669116	0.699676	0.885102	Slc11a1;Foxd2;Smarca4;Atrx
GO:0003682	chromatin binding	molecular_function	2	77	639	20957	0.685249	0.715686	0.851859	Cdyl;Atrx
GO:0005634	nucleus	cellular_component	20	77	5872	20957	0.696198	0.725792	0.927006	Thoc2;Upf3b;Zc3h14;Trim39;Psma4;Ctdsp1;Stk38;Slfn4;Dmd;Chm;Fgf14;Foxd2;Cdyl;Catip;Smarca4;Pkig;Slfn13;Cit;Nhej1;Atrx
GO:0007568	aging	biological_process	1	77	322	20957	0.697131	0.725792	0.845245	Dmd
GO:0005769	early endosome	cellular_component	1	77	323	20957	0.698262	0.725792	0.842628	F2r
GO:0010629	negative regulation of gene expression	biological_process	1	77	323	20957	0.698262	0.725792	0.842628	Pc
GO:0005654	nucleoplasm	cellular_component	9	77	2767	20957	0.702855	0.729695	0.885262	Upf3b;Psma4;Dgke;Ctdsp1;Cdc20;Rps19bp1;Smarca4;Atrx;Dph1
GO:0042802	identical protein binding	molecular_function	6	77	1907	20957	0.712836	0.739174	0.856326	Sord;Trim39;Aox1;Pc;Tek;Bri3
GO:0008283	cell population proliferation	biological_process	1	77	340	20957	0.71685	0.742451	0.800497	Fgf9
GO:0006412	translation	biological_process	1	77	346	20957	0.723136	0.748072	0.786615	Rpl3
GO:0005794	Golgi apparatus	cellular_component	3	77	1018	20957	0.729035	0.753279	0.802069	Clasp1;Pik3c2g;Dmd
GO:0007186	G protein-coupled receptor signaling pathway	biological_process	2	77	705	20957	0.73657	0.760161	0.77211	Ramp2;F2r
GO:0005509	calcium ion binding	molecular_function	2	77	711	20957	0.740869	0.763692	0.765594	Dgkg;Pkdrej
GO:0000122	negative regulation of transcription by RNA polymerase II	biological_process	3	77	1043	20957	0.744208	0.766226	0.782844	Fgf9;Smarca4;Pkig
GO:0014069	postsynaptic density	cellular_component	1	77	420	20957	0.79022	0.812637	0.648021	Dmd
GO:0008285	negative regulation of cell population proliferation	biological_process	1	77	428	20957	0.796431	0.817093	0.635908	F2r
GO:0043565	sequence-specific DNA binding	molecular_function	1	77	428	20957	0.796431	0.817093	0.635908	Foxd2
GO:0043231	intracellular membrane-bounded organelle	cellular_component	2	77	805	20957	0.800847	0.820656	0.676196	RT1-DMa;Neu1
GO:0005886	plasma membrane	cellular_component	18	77	5721	20957	0.815556	0.834746	0.856326	Rhpn1;RT1-S3;Slc11a1;Pik3c2g;Dmd;Emb;Enthd1;Oprm1;Catip;Negr1;Tek;Dgkg;Cngb3;Neu1;F2r;RGD1565410;Msn;Tmc7
GO:0000785	chromatin	cellular_component	1	77	482	20957	0.833862	0.85248	0.564666	Smarca4
GO:0001228	DNA-binding transcription activator activity, RNA polymerase II-specific	molecular_function	1	77	491	20957	0.839403	0.857136	0.554315	Foxd2
GO:0007283	spermatogenesis	biological_process	1	77	500	20957	0.84476	0.861183	0.544338	Atrx
GO:0009410	response to xenobiotic stimulus	biological_process	1	77	501	20957	0.845345	0.861183	0.543251	Sord
GO:0003735	structural constituent of ribosome	molecular_function	1	77	528	20957	0.860326	0.87542	0.515471	Rpl3
GO:1990837	sequence-specific double-stranded DNA binding	molecular_function	1	77	534	20957	0.863456	0.877578	0.509679	Foxd2
GO:0006915	apoptotic process	biological_process	1	77	560	20957	0.876236	0.888965	0.486016	Trim39
GO:0006355	regulation of DNA-templated transcription	biological_process	1	77	561	20957	0.876703	0.888965	0.485149	Dmd
GO:0043005	neuron projection	cellular_component	1	77	564	20957	0.878094	0.889339	0.482569	Dmd
GO:0000139	Golgi membrane	cellular_component	1	77	567	20957	0.87947	0.889697	0.480016	Kdelr2
GO:0043066	negative regulation of apoptotic process	biological_process	1	77	585	20957	0.887409	0.896685	0.465246	Tek
GO:0005789	endoplasmic reticulum membrane	cellular_component	2	77	1017	20957	0.893507	0.9018	0.535239	Kdelr2;Cyp3a18
GO:0045892	negative regulation of DNA-templated transcription	biological_process	1	77	624	20957	0.902881	0.910204	0.436168	Smarca4
GO:0005783	endoplasmic reticulum	cellular_component	2	77	1147	20957	0.92877	0.935219	0.474575	Kdelr2;Tbl2
GO:0006357	regulation of transcription by RNA polymerase II	biological_process	3	77	1559	20957	0.932523	0.937913	0.523737	Ctdsp1;Foxd2;Smarca4
GO:0005739	mitochondrion	cellular_component	3	77	1595	20957	0.939039	0.943376	0.511916	Sord;Trim39;Pc
GO:0000981	DNA-binding transcription factor activity, RNA polymerase II-specific	molecular_function	1	77	1112	20957	0.985093	0.986626	0.244756	Foxd2
GO:0003677	DNA binding	molecular_function	1	77	1112	20957	0.985093	0.986626	0.244756	Smarca4
GO:0000978	RNA polymerase II cis-regulatory region sequence-specific DNA binding	molecular_function	1	77	1121	20957	0.985606	0.986626	0.242791	Foxd2
GO:0004930	G protein-coupled receptor activity	molecular_function	2	77	1655	20957	0.986626	0.986626	0.328905	Oprm1;F2r
