# Supplementary material for: Comprehensive Transcriptome-Wide Profiling of 5-Methylcytosine Modifications in Long Non-Coding RNAs in a Rat Model of Traumatic Brain Injury
Source: Curr Issues Mol Biol. 2024 Dec 23;46(12):14497–513. doi: 10.3390/cimb46120871 (PMC11674101; doi:10.3390/cimb46120871)
Supplement: Supplementary file 1 [file cimb-46-00871-s001.zip › supplement S3 GO Analysis of lncRNAs with Hoper-methylated Peaks.xlsx]

## Sheet: GO terms
id	Term	Category	ListHits	ListTotal	PopHits	PopTotal	p-value	q-value	Enrichment_score	geneID
GO:0001934	positive regulation of protein phosphorylation	biological_process	6	59	278	20957	0.000128994	0.0513268	7.66626	Flot1;Gas6;Rgma;Daxx;Sema4d;Tek
GO:0070507	regulation of microtubule cytoskeleton organization	biological_process	3	59	35	20957	0.000130106	0.0513268	30.446	Clasp1;Atat1;Pafah1b1
GO:0001961	positive regulation of cytokine-mediated signaling pathway	biological_process	2	59	8	20957	0.000215811	0.0567582	88.8008	Pafah1b1;Gas6
GO:0031023	microtubule organizing center organization	biological_process	2	59	10	20957	0.000345584	0.0681664	71.0407	Clasp1;Pafah1b1
GO:0051897	positive regulation of protein kinase B signaling	biological_process	4	59	130	20957	0.000494101	0.0779692	10.9293	Gas6;Tek;Nrxn1;LOC259244
GO:0050885	neuromuscular process controlling balance	biological_process	3	59	62	20957	0.000712337	0.089906	17.1873	Pafah1b1;Camta1;Nrxn1
GO:0099092	postsynaptic density, intracellular component	cellular_component	3	59	66	20957	0.000855038	0.089906	16.1456	Dlg3;Iqsec2;Syngap1
GO:0030705	cytoskeleton-dependent intracellular transport	biological_process	2	59	16	20957	0.000911595	0.089906	44.4004	Kif1b;Ccdc88b
GO:0001741	XY body	cellular_component	2	59	18	20957	0.00115808	0.101525	39.467	Daxx;Dnmt3a
GO:0051010	microtubule plus-end binding	molecular_function	2	59	20	20957	0.00143295	0.11306	35.5203	Clasp1;Pafah1b1
GO:0014068	positive regulation of phosphatidylinositol 3-kinase signaling	biological_process	3	59	84	20957	0.00171769	0.113789	12.6858	Pdgfd;Sema4d;Tek
GO:0005874	microtubule	cellular_component	5	59	310	20957	0.0017868	0.113789	5.72909	Kif1b;Atat1;Daxx;Camsap1;Dpysl2
GO:0005875	microtubule associated complex	cellular_component	2	59	23	20957	0.00189776	0.113789	30.8873	Kif1b;Pafah1b1
GO:0031175	neuron projection development	biological_process	4	59	190	20957	0.00201908	0.113789	7.47797	Negr1;Rgma;Camsap1;Nrxn1
GO:0033138	positive regulation of peptidyl-serine phosphorylation	biological_process	3	59	103	20957	0.00306991	0.127174	10.3457	Gas6;Tek;Nrxn1
GO:0098978	glutamatergic synapse	cellular_component	7	59	688	20957	0.00309102	0.127174	3.61399	Dlg3;Iqsec2;Wasf3;Pafah1b1;Flot1;Syngap1;Nrxn1
GO:0034451	centriolar satellite	cellular_component	3	59	104	20957	0.00315482	0.127174	10.2463	Flot1;Naa40;Tek
GO:0007010	cytoskeleton organization	biological_process	3	59	112	20957	0.00388633	0.127174	9.51438	Wasf3;Camsap1;Dpysl2
GO:0014003	oligodendrocyte development	biological_process	2	59	33	20957	0.00388965	0.127174	21.5275	Wasf3;Eif2b1
GO:2000352	negative regulation of endothelial cell apoptotic process	biological_process	2	59	33	20957	0.00388965	0.127174	21.5275	Gas6;Tek
GO:0005102	signaling receptor binding	molecular_function	5	59	377	20957	0.00414476	0.127174	4.71092	RT1-N3;Gas6;Rgma;Sema4d;Nrxn1
GO:0043113	receptor clustering	biological_process	2	59	35	20957	0.00436744	0.127174	20.2973	Dlg3;Syngap1
GO:0050870	positive regulation of T cell activation	biological_process	2	59	35	20957	0.00436744	0.127174	20.2973	RT1-DMa;Ccdc88b
GO:0007409	axonogenesis	biological_process	3	59	118	20957	0.00449741	0.127174	9.03059	Flot1;Syngap1;Sema4d
GO:0061098	positive regulation of protein tyrosine kinase activity	biological_process	2	59	36	20957	0.00461601	0.127174	19.7335	Dlg3;Gas6
GO:0070374	positive regulation of ERK1 and ERK2 cascade	biological_process	4	59	243	20957	0.00487253	0.127174	5.84697	Pdgfd;Gas6;Tek;Nrxn1
GO:0007026	negative regulation of microtubule depolymerization	biological_process	2	59	38	20957	0.00513235	0.127174	18.6949	Clasp1;Camsap1
GO:0030534	adult behavior	biological_process	2	59	39	20957	0.00540003	0.127174	18.2156	Nrxn1;Unc79
GO:0051968	positive regulation of synaptic transmission, glutamatergic	biological_process	2	59	39	20957	0.00540003	0.127174	18.2156	Iqsec2;Nrxn1
GO:0050804	modulation of chemical synaptic transmission	biological_process	3	59	127	20957	0.00551788	0.127174	8.39063	Iqsec2;Pafah1b1;Syngap1
GO:0006605	protein targeting	biological_process	2	59	40	20957	0.00567401	0.127174	17.7602	Pan3;Vps52
GO:0005794	Golgi apparatus	cellular_component	8	59	1018	20957	0.00741827	0.127174	2.79138	RT1-N3;Clasp1;Atat1;Cope;Ccdc88b;Vps52;Sec14l1;Zfp622
GO:0098685	Schaffer collateral - CA1 synapse	cellular_component	3	59	145	20957	0.00794841	0.127174	7.34904	Iqsec2;Pafah1b1;Nrxn1
GO:0045892	negative regulation of DNA-templated transcription	biological_process	6	59	624	20957	0.00804986	0.127174	3.41542	Pramef27;Gas6;Daxx;Dnmt3a;LOC259244;Tcf7l1
GO:0031122	cytoplasmic microtubule organization	biological_process	2	59	48	20957	0.00808814	0.127174	14.8001	Camsap1;Ccdc88b
GO:0008017	microtubule binding	molecular_function	4	59	288	20957	0.00879227	0.127174	4.93338	Kif1b;Clasp1;Camsap1;Ccdc88b
GO:0035255	ionotropic glutamate receptor binding	molecular_function	2	59	51	20957	0.00909299	0.127174	13.9295	Dlg3;Flot1
GO:0000421	autophagosome membrane	cellular_component	2	59	52	20957	0.00943972	0.127174	13.6617	Tecpr1;Wdfy3
GO:0007254	JNK cascade	biological_process	2	59	56	20957	0.0108847	0.127174	12.6858	Pafah1b1;Daxx
GO:0000226	microtubule cytoskeleton organization	biological_process	3	59	163	20957	0.0109219	0.127174	6.53749	Clasp1;Atat1;Camsap1
GO:0005881	cytoplasmic microtubule	cellular_component	2	59	57	20957	0.0112602	0.127174	12.4633	Clasp1;Pafah1b1
GO:0000938	GARP complex	cellular_component	1	59	5	20957	0.0139987	0.127174	71.0407	Vps52
GO:0001667	ameboidal-type cell migration	biological_process	1	59	5	20957	0.0139987	0.127174	71.0407	Pafah1b1
GO:0003831	beta-N-acetylglucosaminylglycopeptide beta-1,4-galactosyltransferase activity	molecular_function	1	59	5	20957	0.0139987	0.127174	71.0407	Wdfy3
GO:0005964	phosphorylase kinase complex	cellular_component	1	59	5	20957	0.0139987	0.127174	71.0407	Phka1
GO:0008349	MAP kinase kinase kinase kinase activity	molecular_function	1	59	5	20957	0.0139987	0.127174	71.0407	Map4k3
GO:0010693	negative regulation of alkaline phosphatase activity	biological_process	1	59	5	20957	0.0139987	0.127174	71.0407	Sema4d
GO:0030578	PML body organization	biological_process	1	59	5	20957	0.0139987	0.127174	71.0407	Daxx
GO:0034274	Atg12-Atg5-Atg16 complex	cellular_component	1	59	5	20957	0.0139987	0.127174	71.0407	Wdfy3
GO:0035754	B cell chemotaxis	biological_process	1	59	5	20957	0.0139987	0.127174	71.0407	Gas6
GO:0044546	NLRP3 inflammasome complex assembly	biological_process	1	59	5	20957	0.0139987	0.127174	71.0407	Atat1
GO:0044857	plasma membrane raft organization	biological_process	1	59	5	20957	0.0139987	0.127174	71.0407	Flot1
GO:0046977	TAP binding	molecular_function	1	59	5	20957	0.0139987	0.127174	71.0407	RT1-N3
GO:0048232	male gamete generation	biological_process	1	59	5	20957	0.0139987	0.127174	71.0407	Adamts16
GO:0051081	nuclear membrane disassembly	biological_process	1	59	5	20957	0.0139987	0.127174	71.0407	Pafah1b1
GO:0051294	establishment of spindle orientation	biological_process	1	59	5	20957	0.0139987	0.127174	71.0407	Clasp1
GO:0071929	alpha-tubulin acetylation	biological_process	1	59	5	20957	0.0139987	0.127174	71.0407	Atat1
GO:0090116	C-5 methylation of cytosine	biological_process	1	59	5	20957	0.0139987	0.127174	71.0407	Dnmt3a
GO:0097116	gephyrin clustering involved in postsynaptic density assembly	biological_process	1	59	5	20957	0.0139987	0.127174	71.0407	Nrxn1
GO:0097241	hematopoietic stem cell migration to bone marrow	biological_process	1	59	5	20957	0.0139987	0.127174	71.0407	Gas6
GO:0097427	microtubule bundle	cellular_component	1	59	5	20957	0.0139987	0.127174	71.0407	Atat1
GO:0099612	protein localization to axon	biological_process	1	59	5	20957	0.0139987	0.127174	71.0407	Cope
GO:1901890	positive regulation of cell junction assembly	biological_process	1	59	5	20957	0.0139987	0.127174	71.0407	Flot1
GO:1903936	cellular response to sodium arsenite	biological_process	1	59	5	20957	0.0139987	0.127174	71.0407	Daxx
GO:1904261	positive regulation of basement membrane assembly involved in embryonic body morphogenesis	biological_process	1	59	5	20957	0.0139987	0.127174	71.0407	Clasp1
GO:1990049	retrograde neuronal dense core vesicle transport	biological_process	1	59	5	20957	0.0139987	0.127174	71.0407	Kif1b
GO:1990189	peptide-serine-alpha-N-acetyltransferase activity	molecular_function	1	59	5	20957	0.0139987	0.127174	71.0407	Naa40
GO:1990745	EARP complex	cellular_component	1	59	5	20957	0.0139987	0.127174	71.0407	Vps52
GO:0030036	actin cytoskeleton organization	biological_process	3	59	179	20957	0.0140383	0.127174	5.95313	Iqsec2;Wasf3;Pafah1b1
GO:0000792	heterochromatin	cellular_component	2	59	66	20957	0.0148912	0.127174	10.7637	Daxx;Dnmt3a
GO:0071230	cellular response to amino acid stimulus	biological_process	2	59	66	20957	0.0148912	0.127174	10.7637	Pdgfd;Dnmt3a
GO:1904115	axon cytoplasm	cellular_component	2	59	67	20957	0.0153219	0.127174	10.6031	Kif1b;Pafah1b1
GO:0043198	dendritic shaft	cellular_component	2	59	68	20957	0.0157579	0.127174	10.4472	Dlg3;Syngap1
GO:0098609	cell-cell adhesion	biological_process	3	59	187	20957	0.0157671	0.127174	5.69845	Dlg3;Negr1;Tek
GO:0002485	antigen processing and presentation of endogenous peptide antigen via MHC class I via ER pathway, TAP-dependent	biological_process	1	59	6	20957	0.0167753	0.127174	59.2006	RT1-N3
GO:0002636	positive regulation of germinal center formation	biological_process	1	59	6	20957	0.0167753	0.127174	59.2006	RT1-DMa
GO:0004468	lysine N-acetyltransferase activity, acting on acetyl phosphate as donor	molecular_function	1	59	6	20957	0.0167753	0.127174	59.2006	Atat1
GO:0005105	type 1 fibroblast growth factor receptor binding	molecular_function	1	59	6	20957	0.0167753	0.127174	59.2006	Nrxn1
GO:0005850	eukaryotic translation initiation factor 2 complex	cellular_component	1	59	6	20957	0.0167753	0.127174	59.2006	Eif2b1
GO:0005851	eukaryotic translation initiation factor 2B complex	cellular_component	1	59	6	20957	0.0167753	0.127174	59.2006	Eif2b1
GO:0010606	positive regulation of cytoplasmic mRNA processing body assembly	biological_process	1	59	6	20957	0.0167753	0.127174	59.2006	Pan3
GO:0035973	aggrephagy	biological_process	1	59	6	20957	0.0167753	0.127174	59.2006	Wdfy3
GO:0043045	DNA methylation involved in embryo development	biological_process	1	59	6	20957	0.0167753	0.127174	59.2006	Dnmt3a
GO:0043515	kinetochore binding	molecular_function	1	59	6	20957	0.0167753	0.127174	59.2006	Clasp1
GO:0047497	mitochondrion transport along microtubule	biological_process	1	59	6	20957	0.0167753	0.127174	59.2006	Kif1b
GO:0048014	Tie signaling pathway	biological_process	1	59	6	20957	0.0167753	0.127174	59.2006	Tek
GO:0051580	regulation of neurotransmitter uptake	biological_process	1	59	6	20957	0.0167753	0.127174	59.2006	Flot1
GO:0051661	maintenance of centrosome location	biological_process	1	59	6	20957	0.0167753	0.127174	59.2006	Pafah1b1
GO:0062061	TAP complex binding	molecular_function	1	59	6	20957	0.0167753	0.127174	59.2006	RT1-N3
GO:0090119	vesicle-mediated cholesterol transport	biological_process	1	59	6	20957	0.0167753	0.127174	59.2006	Vps52
GO:0097119	postsynaptic density protein 95 clustering	biological_process	1	59	6	20957	0.0167753	0.127174	59.2006	Nrxn1
GO:0099150	regulation of postsynaptic specialization assembly	biological_process	1	59	6	20957	0.0167753	0.127174	59.2006	Nrxn1
GO:1901096	regulation of autophagosome maturation	biological_process	1	59	6	20957	0.0167753	0.127174	59.2006	Tecpr1
GO:2000821	regulation of grooming behavior	biological_process	1	59	6	20957	0.0167753	0.127174	59.2006	Nrxn1
GO:2001014	regulation of skeletal muscle cell differentiation	biological_process	1	59	6	20957	0.0167753	0.127174	59.2006	Uqcc2
GO:0005938	cell cortex	cellular_component	3	59	196	20957	0.0178496	0.127174	5.43679	Clasp1;Pafah1b1;Daxx
GO:0000775	chromosome, centromeric region	cellular_component	2	59	73	20957	0.0180169	0.127174	9.7316	Daxx;Dnmt3a
GO:0033674	positive regulation of kinase activity	biological_process	2	59	73	20957	0.0180169	0.127174	9.7316	Tek;Zfp622
GO:0045860	positive regulation of protein kinase activity	biological_process	2	59	74	20957	0.0184843	0.127174	9.60009	Gas6;Daxx
GO:0002090	regulation of receptor internalization	biological_process	1	59	7	20957	0.0195441	0.127174	50.7433	Flot1
GO:0005223	intracellular cGMP-activated cation channel activity	molecular_function	1	59	7	20957	0.0195441	0.127174	50.7433	Cnga2
GO:0007167	enzyme-linked receptor protein signaling pathway	biological_process	1	59	7	20957	0.0195441	0.127174	50.7433	Gas6
GO:0008106	alcohol dehydrogenase (NADP+) activity	molecular_function	1	59	7	20957	0.0195441	0.127174	50.7433	Rdh14
GO:0008595	anterior/posterior axis specification, embryo	biological_process	1	59	7	20957	0.0195441	0.127174	50.7433	Tcf7l1
GO:0016810	hydrolase activity, acting on carbon-nitrogen (but not peptide) bonds	molecular_function	1	59	7	20957	0.0195441	0.127174	50.7433	Dpysl2
GO:0017071	intracellular cyclic nucleotide activated cation channel complex	cellular_component	1	59	7	20957	0.0195441	0.127174	50.7433	Cnga2
GO:0032692	negative regulation of interleukin-1 production	biological_process	1	59	7	20957	0.0195441	0.127174	50.7433	Gas6
GO:0034141	positive regulation of toll-like receptor 3 signaling pathway	biological_process	1	59	7	20957	0.0195441	0.127174	50.7433	Flot1
GO:0036449	microtubule minus-end	cellular_component	1	59	7	20957	0.0195441	0.127174	50.7433	Camsap1
GO:0038026	reelin-mediated signaling pathway	biological_process	1	59	7	20957	0.0195441	0.127174	50.7433	Pafah1b1
GO:0042297	vocal learning	biological_process	1	59	7	20957	0.0195441	0.127174	50.7433	Nrxn1
GO:0042610	CD8 receptor binding	molecular_function	1	59	7	20957	0.0195441	0.127174	50.7433	RT1-N3
GO:0045180	basal cortex	cellular_component	1	59	7	20957	0.0195441	0.127174	50.7433	Clasp1
GO:0052651	monoacylglycerol catabolic process	biological_process	1	59	7	20957	0.0195441	0.127174	50.7433	Abhd16a
GO:0070168	negative regulation of biomineral tissue development	biological_process	1	59	7	20957	0.0195441	0.127174	50.7433	Gas6
GO:0072126	positive regulation of glomerular mesangial cell proliferation	biological_process	1	59	7	20957	0.0195441	0.127174	50.7433	Pdgfd
GO:0097104	postsynaptic membrane assembly	biological_process	1	59	7	20957	0.0195441	0.127174	50.7433	Nrxn1
GO:1904672	regulation of somatic stem cell population maintenance	biological_process	1	59	7	20957	0.0195441	0.127174	50.7433	Tcf7l1
GO:1905098	negative regulation of guanyl-nucleotide exchange factor activity	biological_process	1	59	7	20957	0.0195441	0.127174	50.7433	Eif2b1
GO:1905344	prostaglandin catabolic process	biological_process	1	59	7	20957	0.0195441	0.127174	50.7433	Abhd16a
GO:2000669	negative regulation of dendritic cell apoptotic process	biological_process	1	59	7	20957	0.0195441	0.127174	50.7433	Gas6
GO:0043005	neuron projection	cellular_component	5	59	564	20957	0.0210793	0.127174	3.14897	Kif1b;Pafah1b1;Rgma;Daxx;Dpysl2
GO:0005516	calmodulin binding	molecular_function	3	59	210	20957	0.0213806	0.127174	5.07433	Phka1;Cnga2;Camsap1
GO:0005925	focal adhesion	cellular_component	3	59	212	20957	0.0219141	0.127174	5.02646	Clasp1;Atat1;Tek
GO:0001936	regulation of endothelial cell proliferation	biological_process	1	59	8	20957	0.0223053	0.127174	44.4004	Tek
GO:0006700	C21-steroid hormone biosynthetic process	biological_process	1	59	8	20957	0.0223053	0.127174	44.4004	Cyp21a1
GO:0006704	glucocorticoid biosynthetic process	biological_process	1	59	8	20957	0.0223053	0.127174	44.4004	Cyp21a1
GO:0015871	choline transport	biological_process	1	59	8	20957	0.0223053	0.127174	44.4004	Sec14l1
GO:0021540	corpus callosum morphogenesis	biological_process	1	59	8	20957	0.0223053	0.127174	44.4004	Pafah1b1
GO:0032398	MHC class Ib protein complex	cellular_component	1	59	8	20957	0.0223053	0.127174	44.4004	RT1-N3
GO:0039536	negative regulation of RIG-I signaling pathway	biological_process	1	59	8	20957	0.0223053	0.127174	44.4004	Sec14l1
GO:0046979	TAP2 binding	molecular_function	1	59	8	20957	0.0223053	0.127174	44.4004	RT1-N3
GO:0048671	negative regulation of collateral sprouting	biological_process	1	59	8	20957	0.0223053	0.127174	44.4004	Rgma
GO:0050803	regulation of synapse structure or activity	biological_process	1	59	8	20957	0.0223053	0.127174	44.4004	Syngap1
GO:0098880	maintenance of postsynaptic specialization structure	biological_process	1	59	8	20957	0.0223053	0.127174	44.4004	Syngap1
GO:1990928	response to amino acid starvation	biological_process	1	59	8	20957	0.0223053	0.127174	44.4004	Eif2b1
GO:2000096	positive regulation of Wnt signaling pathway, planar cell polarity pathway	biological_process	1	59	8	20957	0.0223053	0.127174	44.4004	Ankrd6
GO:2000510	positive regulation of dendritic cell chemotaxis	biological_process	1	59	8	20957	0.0223053	0.127174	44.4004	Gas6
GO:0048146	positive regulation of fibroblast proliferation	biological_process	2	59	82	20957	0.0224045	0.127174	8.6635	Pdgfd;Gas6
GO:0016020	membrane	cellular_component	15	59	3111	20957	0.0230196	0.129732	1.71265	Kif1b;Atat1;Abhd16a;Pdgfd;Eif2b1;Flot1;Syngap1;Tmem26;Sema4d;Tek;Ccdc88b;Vps52;Myo16;Dpysl2;Wdfy3
GO:0005222	intracellular cAMP-activated cation channel activity	molecular_function	1	59	9	20957	0.0250589	0.12981	39.467	Cnga2
GO:0036035	osteoclast development	biological_process	1	59	9	20957	0.0250589	0.12981	39.467	Pafah1b1
GO:0045743	positive regulation of fibroblast growth factor receptor signaling pathway	biological_process	1	59	9	20957	0.0250589	0.12981	39.467	Nrxn1
GO:0046978	TAP1 binding	molecular_function	1	59	9	20957	0.0250589	0.12981	39.467	RT1-N3
GO:0048643	positive regulation of skeletal muscle tissue development	biological_process	1	59	9	20957	0.0250589	0.12981	39.467	Flot1
GO:0048672	positive regulation of collateral sprouting	biological_process	1	59	9	20957	0.0250589	0.12981	39.467	Sema4d
GO:0060117	auditory receptor cell development	biological_process	1	59	9	20957	0.0250589	0.12981	39.467	Pafah1b1
GO:0090091	positive regulation of extracellular matrix disassembly	biological_process	1	59	9	20957	0.0250589	0.12981	39.467	Clasp1
GO:1900020	positive regulation of protein kinase C activity	biological_process	1	59	9	20957	0.0250589	0.12981	39.467	Nrxn1
GO:2000049	positive regulation of cell-cell adhesion mediated by cadherin	biological_process	1	59	9	20957	0.0250589	0.12981	39.467	Flot1
GO:2000601	positive regulation of Arp2/3 complex-mediated actin nucleation	biological_process	1	59	9	20957	0.0250589	0.12981	39.467	Wasf3
GO:0043087	regulation of GTPase activity	biological_process	2	59	90	20957	0.0266358	0.12981	7.89341	Pafah1b1;Syngap1
GO:0005911	cell-cell junction	cellular_component	3	59	230	20957	0.0270432	0.12981	4.63309	Dlg3;Flot1;Tek
GO:0010977	negative regulation of neuron projection development	biological_process	2	59	92	20957	0.0277404	0.12981	7.72181	RT1-N3;Rgma
GO:0000290	deadenylation-dependent decapping of nuclear-transcribed mRNA	biological_process	1	59	10	20957	0.0278048	0.12981	35.5203	Pan3
GO:0002503	peptide antigen assembly with MHC class II protein complex	biological_process	1	59	10	20957	0.0278048	0.12981	35.5203	RT1-DMa
GO:0005832	chaperonin-containing T-complex	cellular_component	1	59	10	20957	0.0278048	0.12981	35.5203	Cct6b
GO:0006346	DNA methylation-dependent heterochromatin formation	biological_process	1	59	10	20957	0.0278048	0.12981	35.5203	Dnmt3a
GO:0006896	Golgi to vacuole transport	biological_process	1	59	10	20957	0.0278048	0.12981	35.5203	Vps52
GO:0016600	flotillin complex	cellular_component	1	59	10	20957	0.0278048	0.12981	35.5203	Flot1
GO:0019531	oxalate transmembrane transporter activity	molecular_function	1	59	10	20957	0.0278048	0.12981	35.5203	Slc26a8
GO:0031113	regulation of microtubule polymerization	biological_process	1	59	10	20957	0.0278048	0.12981	35.5203	Camsap1
GO:0036057	slit diaphragm	cellular_component	1	59	10	20957	0.0278048	0.12981	35.5203	Nrxn1
GO:0045834	positive regulation of lipid metabolic process	biological_process	1	59	10	20957	0.0278048	0.12981	35.5203	LOC259244
GO:0070851	growth factor receptor binding	molecular_function	1	59	10	20957	0.0278048	0.12981	35.5203	Pdgfd
GO:0090129	positive regulation of synapse maturation	biological_process	1	59	10	20957	0.0278048	0.12981	35.5203	Nrxn1
GO:1900121	negative regulation of receptor binding	biological_process	1	59	10	20957	0.0278048	0.12981	35.5203	Rgma
GO:1990275	preribosome binding	molecular_function	1	59	10	20957	0.0278048	0.12981	35.5203	Zfp622
GO:2000270	negative regulation of fibroblast apoptotic process	biological_process	1	59	10	20957	0.0278048	0.12981	35.5203	Gas6
GO:0002161	aminoacyl-tRNA editing activity	molecular_function	1	59	11	20957	0.0305431	0.131686	32.2912	Vars2
GO:0008090	retrograde axonal transport	biological_process	1	59	11	20957	0.0305431	0.131686	32.2912	Pafah1b1
GO:0010470	regulation of gastrulation	biological_process	1	59	11	20957	0.0305431	0.131686	32.2912	Clasp1
GO:0030881	beta-2-microglobulin binding	molecular_function	1	59	11	20957	0.0305431	0.131686	32.2912	RT1-N3
GO:0030949	positive regulation of vascular endothelial growth factor receptor signaling pathway	biological_process	1	59	11	20957	0.0305431	0.131686	32.2912	Tek
GO:0030953	astral microtubule organization	biological_process	1	59	11	20957	0.0305431	0.131686	32.2912	Clasp1
GO:0032825	positive regulation of natural killer cell differentiation	biological_process	1	59	11	20957	0.0305431	0.131686	32.2912	Gas6
GO:0033028	myeloid cell apoptotic process	biological_process	1	59	11	20957	0.0305431	0.131686	32.2912	Gas6
GO:0034453	microtubule anchoring	biological_process	1	59	11	20957	0.0305431	0.131686	32.2912	Clasp1
GO:0048149	behavioral response to ethanol	biological_process	1	59	11	20957	0.0305431	0.131686	32.2912	Unc79
GO:0051011	microtubule minus-end binding	molecular_function	1	59	11	20957	0.0305431	0.131686	32.2912	Camsap1
GO:0098919	structural constituent of postsynaptic density	molecular_function	1	59	11	20957	0.0305431	0.131686	32.2912	Dlg3
GO:1904936	interneuron migration	biological_process	1	59	11	20957	0.0305431	0.131686	32.2912	Pafah1b1
GO:1990459	transferrin receptor binding	molecular_function	1	59	11	20957	0.0305431	0.131686	32.2912	Rgma
GO:0070301	cellular response to hydrogen peroxide	biological_process	2	59	98	20957	0.0311629	0.131925	7.24905	Pdgfd;Daxx
GO:0046330	positive regulation of JNK cascade	biological_process	2	59	101	20957	0.0329338	0.131925	7.03373	Ankrd6;Zfp622
GO:0002162	dystroglycan binding	molecular_function	1	59	12	20957	0.0332738	0.131925	29.6003	Clasp1
GO:0005009	insulin receptor activity	molecular_function	1	59	12	20957	0.0332738	0.131925	29.6003	LOC259244
GO:0007270	neuron-neuron synaptic transmission	biological_process	1	59	12	20957	0.0332738	0.131925	29.6003	Kif1b
GO:0010485	histone H4 acetyltransferase activity	molecular_function	1	59	12	20957	0.0332738	0.131925	29.6003	Naa40
GO:0023026	MHC class II protein complex binding	molecular_function	1	59	12	20957	0.0332738	0.131925	29.6003	RT1-DMa
GO:0030126	COPI vesicle coat	cellular_component	1	59	12	20957	0.0332738	0.131925	29.6003	Cope
GO:0030510	regulation of BMP signaling pathway	biological_process	1	59	12	20957	0.0332738	0.131925	29.6003	Rgma
GO:0033106	cis-Golgi network membrane	cellular_component	1	59	12	20957	0.0332738	0.131925	29.6003	RT1-N3
GO:0034551	mitochondrial respiratory chain complex III assembly	biological_process	1	59	12	20957	0.0332738	0.131925	29.6003	Uqcc2
GO:0042613	MHC class II protein complex	cellular_component	1	59	12	20957	0.0332738	0.131925	29.6003	RT1-DMa
GO:0042824	MHC class I peptide loading complex	cellular_component	1	59	12	20957	0.0332738	0.131925	29.6003	RT1-N3
GO:0097120	receptor localization to synapse	biological_process	1	59	12	20957	0.0332738	0.131925	29.6003	Dlg3
GO:0099054	presynapse assembly	biological_process	1	59	12	20957	0.0332738	0.131925	29.6003	Nrxn1
GO:1900454	positive regulation of long-term synaptic depression	biological_process	1	59	12	20957	0.0332738	0.131925	29.6003	Iqsec2
GO:0043025	neuronal cell body	cellular_component	5	59	645	20957	0.0348404	0.134605	2.75351	Dlg3;Negr1;Pafah1b1;Nrxn1;Dpysl2
GO:0004535	poly(A)-specific ribonuclease activity	molecular_function	1	59	13	20957	0.035997	0.134605	27.3233	Pan3
GO:0005550	pheromone binding	molecular_function	1	59	13	20957	0.035997	0.134605	27.3233	LOC259244
GO:0008272	sulfate transport	biological_process	1	59	13	20957	0.035997	0.134605	27.3233	Slc26a8
GO:0014049	positive regulation of glutamate secretion	biological_process	1	59	13	20957	0.035997	0.134605	27.3233	Dpysl2
GO:0031209	SCAR complex	cellular_component	1	59	13	20957	0.035997	0.134605	27.3233	Wasf3
GO:0031649	heat generation	biological_process	1	59	13	20957	0.035997	0.134605	27.3233	LOC259244
GO:0048681	negative regulation of axon regeneration	biological_process	1	59	13	20957	0.035997	0.134605	27.3233	Rgma
GO:0048771	tissue remodeling	biological_process	1	59	13	20957	0.035997	0.134605	27.3233	Gas6
GO:1901222	regulation of NIK/NF-kappaB signaling	biological_process	1	59	13	20957	0.035997	0.134605	27.3233	Tek
GO:1990907	beta-catenin-TCF complex	cellular_component	1	59	13	20957	0.035997	0.134605	27.3233	Tcf7l1
GO:2001223	negative regulation of neuron migration	biological_process	1	59	13	20957	0.035997	0.134605	27.3233	Gpr173
GO:0005765	lysosomal membrane	cellular_component	3	59	261	20957	0.0372524	0.135045	4.0828	RT1-N3;RT1-DMa;Tecpr1
GO:0001931	uropod	cellular_component	1	59	14	20957	0.0387126	0.135045	25.3717	Flot1
GO:0005161	platelet-derived growth factor receptor binding	molecular_function	1	59	14	20957	0.0387126	0.135045	25.3717	Pdgfd
GO:0006903	vesicle targeting	biological_process	1	59	14	20957	0.0387126	0.135045	25.3717	Clasp1
GO:0034116	positive regulation of heterotypic cell-cell adhesion	biological_process	1	59	14	20957	0.0387126	0.135045	25.3717	Flot1
GO:0042448	progesterone metabolic process	biological_process	1	59	14	20957	0.0387126	0.135045	25.3717	Cyp21a1
GO:0043931	ossification involved in bone maturation	biological_process	1	59	14	20957	0.0387126	0.135045	25.3717	Sema4d
GO:0045059	positive thymic T cell selection	biological_process	1	59	14	20957	0.0387126	0.135045	25.3717	RT1-DMa
GO:0047372	acylglycerol lipase activity	molecular_function	1	59	14	20957	0.0387126	0.135045	25.3717	Abhd16a
GO:0052650	NADP-retinol dehydrogenase activity	molecular_function	1	59	14	20957	0.0387126	0.135045	25.3717	Rdh14
GO:0060347	heart trabecula formation	biological_process	1	59	14	20957	0.0387126	0.135045	25.3717	Tek
GO:0085029	extracellular matrix assembly	biological_process	1	59	14	20957	0.0387126	0.135045	25.3717	Gas6
GO:0098885	modification of postsynaptic actin cytoskeleton	biological_process	1	59	14	20957	0.0387126	0.135045	25.3717	Wasf3
GO:0006457	protein folding	biological_process	2	59	114	20957	0.0410458	0.135045	6.23164	Dnlz;Cct6b
GO:0000289	nuclear-transcribed mRNA poly(A) tail shortening	biological_process	1	59	15	20957	0.0414207	0.135045	23.6802	Pan3
GO:0002082	regulation of oxidative phosphorylation	biological_process	1	59	15	20957	0.0414207	0.135045	23.6802	Uqcc2
GO:0003774	cytoskeletal motor activity	molecular_function	1	59	15	20957	0.0414207	0.135045	23.6802	Myo16
GO:0005545	1-phosphatidylinositol binding	molecular_function	1	59	15	20957	0.0414207	0.135045	23.6802	Wdfy3
GO:0006349	regulation of gene expression by genomic imprinting	biological_process	1	59	15	20957	0.0414207	0.135045	23.6802	Dnmt3a
GO:0008432	JUN kinase binding	molecular_function	1	59	15	20957	0.0414207	0.135045	23.6802	Daxx
GO:0008474	palmitoyl-(protein) hydrolase activity	molecular_function	1	59	15	20957	0.0414207	0.135045	23.6802	Abhd16a
GO:0010739	positive regulation of protein kinase A signaling	biological_process	1	59	15	20957	0.0414207	0.135045	23.6802	Nrxn1
GO:0010832	negative regulation of myotube differentiation	biological_process	1	59	15	20957	0.0414207	0.135045	23.6802	Daxx
GO:0015116	sulfate transmembrane transporter activity	molecular_function	1	59	15	20957	0.0414207	0.135045	23.6802	Slc26a8
GO:0021819	layer formation in cerebral cortex	biological_process	1	59	15	20957	0.0414207	0.135045	23.6802	Pafah1b1
GO:0030553	cGMP binding	molecular_function	1	59	15	20957	0.0414207	0.135045	23.6802	Cnga2
GO:0044346	fibroblast apoptotic process	biological_process	1	59	15	20957	0.0414207	0.135045	23.6802	Gas6
GO:0051044	positive regulation of membrane protein ectodomain proteolysis	biological_process	1	59	15	20957	0.0414207	0.135045	23.6802	Rgma
GO:0071168	protein localization to chromatin	biological_process	1	59	15	20957	0.0414207	0.135045	23.6802	Daxx
GO:0071625	vocalization behavior	biological_process	1	59	15	20957	0.0414207	0.135045	23.6802	Nrxn1
GO:0099151	regulation of postsynaptic density assembly	biological_process	1	59	15	20957	0.0414207	0.135045	23.6802	Nrxn1
GO:0002720	positive regulation of cytokine production involved in immune response	biological_process	1	59	16	20957	0.0441214	0.136146	22.2002	Tek
GO:0010717	regulation of epithelial to mesenchymal transition	biological_process	1	59	16	20957	0.0441214	0.136146	22.2002	Clasp1
GO:0015106	bicarbonate transmembrane transporter activity	molecular_function	1	59	16	20957	0.0441214	0.136146	22.2002	Slc26a8
GO:0016407	acetyltransferase activity	molecular_function	1	59	16	20957	0.0441214	0.136146	22.2002	Atat1
GO:0030137	COPI-coated vesicle	cellular_component	1	59	16	20957	0.0441214	0.136146	22.2002	Cope
GO:0033033	negative regulation of myeloid cell apoptotic process	biological_process	1	59	16	20957	0.0441214	0.136146	22.2002	Gas6
GO:0050771	negative regulation of axonogenesis	biological_process	1	59	16	20957	0.0441214	0.136146	22.2002	Syngap1
GO:0071933	Arp2/3 complex binding	molecular_function	1	59	16	20957	0.0441214	0.136146	22.2002	Wasf3
GO:0097028	dendritic cell differentiation	biological_process	1	59	16	20957	0.0441214	0.136146	22.2002	Gas6
GO:0098553	lumenal side of endoplasmic reticulum membrane	cellular_component	1	59	16	20957	0.0441214	0.136146	22.2002	RT1-N3
GO:0098684	photoreceptor ribbon synapse	cellular_component	1	59	16	20957	0.0441214	0.136146	22.2002	Iqsec2
GO:0098693	regulation of synaptic vesicle cycle	biological_process	1	59	16	20957	0.0441214	0.136146	22.2002	Nrxn1
GO:2000036	regulation of stem cell population maintenance	biological_process	1	59	16	20957	0.0441214	0.136146	22.2002	Tcf7l1
GO:0016605	PML body	cellular_component	2	59	119	20957	0.0443468	0.136146	5.9698	Daxx;Wdfy3
GO:0051087	chaperone binding	molecular_function	2	59	119	20957	0.0443468	0.136146	5.9698	RT1-N3;Dnlz
GO:0016323	basolateral plasma membrane	cellular_component	3	59	283	20957	0.0455369	0.13886	3.76541	Dlg3;Flot1;Tek
GO:0019900	kinase binding	molecular_function	2	59	121	20957	0.0456941	0.13886	5.87113	Dlg3;Kif1b
GO:0001819	positive regulation of cytokine production	biological_process	2	59	122	20957	0.0463734	0.13886	5.82301	Flot1;Ccdc88b
GO:0019903	protein phosphatase binding	molecular_function	2	59	122	20957	0.0463734	0.13886	5.82301	Dlg3;Myo16
GO:0010888	negative regulation of lipid storage	biological_process	1	59	17	20957	0.0468145	0.13886	20.8943	LOC259244
GO:0043046	DNA methylation involved in gamete generation	biological_process	1	59	17	20957	0.0468145	0.13886	20.8943	Dnmt3a
GO:0048489	synaptic vesicle transport	biological_process	1	59	17	20957	0.0468145	0.13886	20.8943	Dpysl2
GO:0050732	negative regulation of peptidyl-tyrosine phosphorylation	biological_process	1	59	17	20957	0.0468145	0.13886	20.8943	Sema4d
GO:1901741	positive regulation of myoblast fusion	biological_process	1	59	17	20957	0.0468145	0.13886	20.8943	Flot1
GO:0005829	cytosol	cellular_component	17	59	4011	20957	0.0471634	0.139371	1.50547	Atat1;Cchcr1;Daxx;Camta1;Naa40;Cct6b;Ccdc88b;Vps52;Sec14l1;Myo16;Dpysl2;Rdh14;Wdfy3;LOC259244;Zfp622;Tcf7l1;Vars2
GO:0005815	microtubule organizing center	cellular_component	2	59	124	20957	0.0477433	0.14003	5.72909	Clasp1;Flot1
GO:0031514	motile cilium	cellular_component	2	59	124	20957	0.0477433	0.14003	5.72909	Pramef27;Pafah1b1
GO:0006112	energy reserve metabolic process	biological_process	1	59	18	20957	0.0495002	0.14003	19.7335	LOC259244
GO:0008574	plus-end-directed microtubule motor activity	molecular_function	1	59	18	20957	0.0495002	0.14003	19.7335	Kif1b
GO:0015108	chloride transmembrane transporter activity	molecular_function	1	59	18	20957	0.0495002	0.14003	19.7335	Slc26a8
GO:0042608	T cell receptor binding	molecular_function	1	59	18	20957	0.0495002	0.14003	19.7335	RT1-N3
GO:0051055	negative regulation of lipid biosynthetic process	biological_process	1	59	18	20957	0.0495002	0.14003	19.7335	LOC259244
GO:0070131	positive regulation of mitochondrial translation	biological_process	1	59	18	20957	0.0495002	0.14003	19.7335	Uqcc2
GO:0070528	protein kinase C signaling	biological_process	1	59	18	20957	0.0495002	0.14003	19.7335	Flot1
GO:0098696	regulation of neurotransmitter receptor localization to postsynaptic specialization membrane	biological_process	1	59	18	20957	0.0495002	0.14003	19.7335	Iqsec2
GO:0072686	mitotic spindle	cellular_component	2	59	127	20957	0.0498256	0.14003	5.59375	Clasp1;Atat1
GO:0030424	axon	cellular_component	4	59	498	20957	0.0515227	0.14003	2.85304	Kif1b;Atat1;Dpysl2;Wdfy3
GO:0004888	transmembrane signaling receptor activity	molecular_function	2	59	130	20957	0.0519405	0.14003	5.46467	Sema4d;Nrxn1
GO:0001736	establishment of planar polarity	biological_process	1	59	19	20957	0.0521784	0.14003	18.6949	Dlg3
GO:0006656	phosphatidylcholine biosynthetic process	biological_process	1	59	19	20957	0.0521784	0.14003	18.6949	Phka1
GO:0010458	exit from mitosis	biological_process	1	59	19	20957	0.0521784	0.14003	18.6949	Clasp1
GO:0010804	negative regulation of tumor necrosis factor-mediated signaling pathway	biological_process	1	59	19	20957	0.0521784	0.14003	18.6949	Gas6
GO:0010907	positive regulation of glucose metabolic process	biological_process	1	59	19	20957	0.0521784	0.14003	18.6949	LOC259244
GO:0019886	antigen processing and presentation of exogenous peptide antigen via MHC class II	biological_process	1	59	19	20957	0.0521784	0.14003	18.6949	RT1-DMa
GO:0030296	protein tyrosine kinase activator activity	molecular_function	1	59	19	20957	0.0521784	0.14003	18.6949	Gas6
GO:0032012	regulation of ARF protein signal transduction	biological_process	1	59	19	20957	0.0521784	0.14003	18.6949	Iqsec2
GO:0035457	cellular response to interferon-alpha	biological_process	1	59	19	20957	0.0521784	0.14003	18.6949	Gas6
GO:0040019	positive regulation of embryonic development	biological_process	1	59	19	20957	0.0521784	0.14003	18.6949	Pafah1b1
GO:0047496	vesicle transport along microtubule	biological_process	1	59	19	20957	0.0521784	0.14003	18.6949	Pafah1b1
GO:0060134	prepulse inhibition	biological_process	1	59	19	20957	0.0521784	0.14003	18.6949	Nrxn1
GO:0098831	presynaptic active zone cytoplasmic component	cellular_component	1	59	19	20957	0.0521784	0.14003	18.6949	Iqsec2
GO:1902533	positive regulation of intracellular signal transduction	biological_process	1	59	19	20957	0.0521784	0.14003	18.6949	Tek
GO:0098982	GABA-ergic synapse	cellular_component	2	59	131	20957	0.0526525	0.140823	5.42295	Flot1;Nrxn1
GO:0005797	Golgi medial cisterna	cellular_component	1	59	20	20957	0.0548492	0.142355	17.7602	RT1-N3
GO:0021542	dentate gyrus development	biological_process	1	59	20	20957	0.0548492	0.142355	17.7602	Atat1
GO:0022617	extracellular matrix disassembly	biological_process	1	59	20	20957	0.0548492	0.142355	17.7602	Flot1
GO:0033130	acetylcholine receptor binding	molecular_function	1	59	20	20957	0.0548492	0.142355	17.7602	Nrxn1
GO:0097284	hepatocyte apoptotic process	biological_process	1	59	20	20957	0.0548492	0.142355	17.7602	Dnmt3a
GO:0097386	glial cell projection	cellular_component	1	59	20	20957	0.0548492	0.142355	17.7602	Wasf3
GO:0098691	dopaminergic synapse	cellular_component	1	59	20	20957	0.0548492	0.142355	17.7602	Flot1
GO:0140693	molecular condensate scaffold activity	molecular_function	1	59	20	20957	0.0548492	0.142355	17.7602	Daxx
GO:1902494	catalytic complex	cellular_component	1	59	20	20957	0.0548492	0.142355	17.7602	Dnmt3a
GO:0007097	nuclear migration	biological_process	1	59	21	20957	0.0575126	0.144976	16.9144	Pafah1b1
GO:0008631	intrinsic apoptotic signaling pathway in response to oxidative stress	biological_process	1	59	21	20957	0.0575126	0.144976	16.9144	Zfp622
GO:0016234	inclusion body	cellular_component	1	59	21	20957	0.0575126	0.144976	16.9144	Wdfy3
GO:0045598	regulation of fat cell differentiation	biological_process	1	59	21	20957	0.0575126	0.144976	16.9144	Atat1
GO:0046827	positive regulation of protein export from nucleus	biological_process	1	59	21	20957	0.0575126	0.144976	16.9144	Gas6
GO:0050778	positive regulation of immune response	biological_process	1	59	21	20957	0.0575126	0.144976	16.9144	RT1-DMa
GO:0070886	positive regulation of calcineurin-NFAT signaling cascade	biological_process	1	59	21	20957	0.0575126	0.144976	16.9144	Camta1
GO:0071396	cellular response to lipid	biological_process	1	59	21	20957	0.0575126	0.144976	16.9144	LOC259244
GO:2000251	positive regulation of actin cytoskeleton reorganization	biological_process	1	59	21	20957	0.0575126	0.144976	16.9144	Tek
GO:0017124	SH3 domain binding	molecular_function	2	59	139	20957	0.0584734	0.146928	5.11084	Map4k3;Syngap1
GO:0001913	T cell mediated cytotoxicity	biological_process	1	59	22	20957	0.0601687	0.146975	16.1456	RT1-N3
GO:0001916	positive regulation of T cell mediated cytotoxicity	biological_process	1	59	22	20957	0.0601687	0.146975	16.1456	RT1-N3
GO:0030150	protein import into mitochondrial matrix	biological_process	1	59	22	20957	0.0601687	0.146975	16.1456	Dnlz
GO:0030215	semaphorin receptor binding	molecular_function	1	59	22	20957	0.0601687	0.146975	16.1456	Sema4d
GO:0031643	positive regulation of myelination	biological_process	1	59	22	20957	0.0601687	0.146975	16.1456	Wasf3
GO:0042605	peptide antigen binding	molecular_function	1	59	22	20957	0.0601687	0.146975	16.1456	RT1-N3
GO:0043968	histone H2A acetylation	biological_process	1	59	22	20957	0.0601687	0.146975	16.1456	Naa40
GO:0051963	regulation of synapse assembly	biological_process	1	59	22	20957	0.0601687	0.146975	16.1456	Negr1
GO:1900227	positive regulation of NLRP3 inflammasome complex assembly	biological_process	1	59	22	20957	0.0601687	0.146975	16.1456	Atat1
GO:0006820	anion transport	biological_process	1	59	23	20957	0.0628173	0.151106	15.4436	Slc26a8
GO:0016064	immunoglobulin mediated immune response	biological_process	1	59	23	20957	0.0628173	0.151106	15.4436	RT1-DMa
GO:0031954	positive regulation of protein autophosphorylation	biological_process	1	59	23	20957	0.0628173	0.151106	15.4436	Pdgfd
GO:0035023	regulation of Rho protein signal transduction	biological_process	1	59	23	20957	0.0628173	0.151106	15.4436	Flot1
GO:1902017	regulation of cilium assembly	biological_process	1	59	23	20957	0.0628173	0.151106	15.4436	Adamts16
GO:0007020	microtubule nucleation	biological_process	1	59	24	20957	0.0654587	0.15394	14.8001	Clasp1
GO:0007274	neuromuscular synaptic transmission	biological_process	1	59	24	20957	0.0654587	0.15394	14.8001	Kif1b
GO:0030521	androgen receptor signaling pathway	biological_process	1	59	24	20957	0.0654587	0.15394	14.8001	Daxx
GO:0030552	cAMP binding	molecular_function	1	59	24	20957	0.0654587	0.15394	14.8001	Cnga2
GO:0030687	preribosome, large subunit precursor	cellular_component	1	59	24	20957	0.0654587	0.15394	14.8001	Zfp622
GO:0034620	cellular response to unfolded protein	biological_process	1	59	24	20957	0.0654587	0.15394	14.8001	Daxx
GO:0045921	positive regulation of exocytosis	biological_process	1	59	24	20957	0.0654587	0.15394	14.8001	Clasp1
GO:0038023	signaling receptor activity	molecular_function	2	59	149	20957	0.066047	0.15394	4.76783	Sema4d;Tek
GO:0008083	growth factor activity	molecular_function	2	59	150	20957	0.0668217	0.15394	4.73605	Pdgfd;Gas6
GO:0008360	regulation of cell shape	biological_process	2	59	150	20957	0.0668217	0.15394	4.73605	Wasf3;Sema4d
GO:0000776	kinetochore	cellular_component	2	59	151	20957	0.0675994	0.15394	4.70468	Clasp1;Pafah1b1
GO:0009986	cell surface	cellular_component	5	59	779	20957	0.0677855	0.15394	2.27987	RT1-N3;Rgma;RT1-DMa;Tek;Nrxn1
GO:0005216	ion channel activity	molecular_function	1	59	25	20957	0.0680927	0.15394	14.2081	Cnga2
GO:0006306	DNA methylation	biological_process	1	59	25	20957	0.0680927	0.15394	14.2081	Dnmt3a
GO:0006891	intra-Golgi vesicle-mediated transport	biological_process	1	59	25	20957	0.0680927	0.15394	14.2081	Cope
GO:0022604	regulation of cell morphogenesis	biological_process	1	59	25	20957	0.0680927	0.15394	14.2081	Camsap1
GO:0031396	regulation of protein ubiquitination	biological_process	1	59	25	20957	0.0680927	0.15394	14.2081	Daxx
GO:0034237	protein kinase A regulatory subunit binding	molecular_function	1	59	25	20957	0.0680927	0.15394	14.2081	Wasf3
GO:0045475	locomotor rhythm	biological_process	1	59	25	20957	0.0680927	0.15394	14.2081	LOC259244
GO:0061179	negative regulation of insulin secretion involved in cellular response to glucose stimulus	biological_process	1	59	25	20957	0.0680927	0.15394	14.2081	LOC259244
GO:0140416	transcription regulator inhibitor activity	molecular_function	1	59	25	20957	0.0680927	0.15394	14.2081	Daxx
GO:0005813	centrosome	cellular_component	4	59	549	20957	0.0686795	0.154823	2.588	Clasp1;Pafah1b1;Actr1b;Ccdc88b
GO:0005524	ATP binding	molecular_function	8	59	1558	20957	0.069447	0.155425	1.82389	Map4k3;Kif1b;Actr1b;Pan3;Tek;Cct6b;Myo16;Vars2
GO:0043027	cysteine-type endopeptidase inhibitor activity involved in apoptotic process	molecular_function	1	59	26	20957	0.0707194	0.155425	13.6617	Gas6
GO:0044291	cell-cell contact zone	cellular_component	1	59	26	20957	0.0707194	0.155425	13.6617	Flot1
GO:0046580	negative regulation of Ras protein signal transduction	biological_process	1	59	26	20957	0.0707194	0.155425	13.6617	Syngap1
GO:0048265	response to pain	biological_process	1	59	26	20957	0.0707194	0.155425	13.6617	Atat1
GO:0051893	regulation of focal adhesion assembly	biological_process	1	59	26	20957	0.0707194	0.155425	13.6617	Clasp1
GO:0051959	dynein light intermediate chain binding	molecular_function	1	59	26	20957	0.0707194	0.155425	13.6617	Ccdc88b
GO:0070840	dynein complex binding	molecular_function	1	59	26	20957	0.0707194	0.155425	13.6617	Pafah1b1
GO:0071360	cellular response to exogenous dsRNA	biological_process	1	59	26	20957	0.0707194	0.155425	13.6617	Flot1
GO:0003073	regulation of systemic arterial blood pressure	biological_process	1	59	27	20957	0.0733388	0.158968	13.1557	Adamts16
GO:0007041	lysosomal transport	biological_process	1	59	27	20957	0.0733388	0.158968	13.1557	Vps52
GO:0008180	COP9 signalosome	cellular_component	1	59	27	20957	0.0733388	0.158968	13.1557	Flot1
GO:0048854	brain morphogenesis	biological_process	1	59	27	20957	0.0733388	0.158968	13.1557	Pafah1b1
GO:0061003	positive regulation of dendritic spine morphogenesis	biological_process	1	59	27	20957	0.0733388	0.158968	13.1557	Pafah1b1
GO:0010008	endosome membrane	cellular_component	2	59	160	20957	0.0747334	0.16109	4.44004	RT1-DMa;Vps52
GO:0004620	phospholipase activity	molecular_function	1	59	28	20957	0.075951	0.16109	12.6858	Abhd16a
GO:0006509	membrane protein ectodomain proteolysis	biological_process	1	59	28	20957	0.075951	0.16109	12.6858	Rgma
GO:0010038	response to metal ion	biological_process	1	59	28	20957	0.075951	0.16109	12.6858	Daxx
GO:0015026	coreceptor activity	molecular_function	1	59	28	20957	0.075951	0.16109	12.6858	Rgma
GO:0048843	negative regulation of axon extension involved in axon guidance	biological_process	1	59	28	20957	0.075951	0.16109	12.6858	Sema4d
GO:0071280	cellular response to copper ion	biological_process	1	59	28	20957	0.075951	0.16109	12.6858	Daxx
GO:0071361	cellular response to ethanol	biological_process	1	59	28	20957	0.075951	0.16109	12.6858	Dnmt3a
GO:0032281	AMPA glutamate receptor complex	cellular_component	1	59	29	20957	0.078556	0.164842	12.2484	Dlg3
GO:0043552	positive regulation of phosphatidylinositol 3-kinase activity	biological_process	1	59	29	20957	0.078556	0.164842	12.2484	Tek
GO:0045499	chemorepellent activity	molecular_function	1	59	29	20957	0.078556	0.164842	12.2484	Sema4d
GO:0045721	negative regulation of gluconeogenesis	biological_process	1	59	29	20957	0.078556	0.164842	12.2484	LOC259244
GO:0071456	cellular response to hypoxia	biological_process	2	59	165	20957	0.0787972	0.16491	4.3055	Daxx;Dnmt3a
GO:0010628	positive regulation of gene expression	biological_process	4	59	581	20957	0.0807881	0.166434	2.44546	Kif1b;Gas6;Nrxn1;LOC259244
GO:0010875	positive regulation of cholesterol efflux	biological_process	1	59	30	20957	0.0811537	0.166434	11.8401	Eepd1
GO:0019226	transmission of nerve impulse	biological_process	1	59	30	20957	0.0811537	0.166434	11.8401	Pafah1b1
GO:0030507	spectrin binding	molecular_function	1	59	30	20957	0.0811537	0.166434	11.8401	Camsap1
GO:0048169	regulation of long-term neuronal synaptic plasticity	biological_process	1	59	30	20957	0.0811537	0.166434	11.8401	Syngap1
GO:0070971	endoplasmic reticulum exit site	cellular_component	1	59	30	20957	0.0811537	0.166434	11.8401	RT1-N3
GO:0099560	synaptic membrane adhesion	biological_process	1	59	30	20957	0.0811537	0.166434	11.8401	Nrxn1
GO:0010976	positive regulation of neuron projection development	biological_process	2	59	168	20957	0.0812685	0.166434	4.22861	Negr1;Rgma
GO:0005654	nucleoplasm	cellular_component	12	59	2767	20957	0.0819461	0.166434	1.54046	Dnlz;Cope;Naa40;Tecpr1;Ccdc88b;Sec14l1;Dnmt3a;Myo16;Rdh14;Wdfy3;Zfp622;Tcf7l1
GO:0043066	negative regulation of apoptotic process	biological_process	4	59	585	20957	0.0823726	0.166434	2.42874	Pramef27;Gas6;Daxx;Tek
GO:0006897	endocytosis	biological_process	2	59	170	20957	0.0829293	0.166434	4.17886	Flot1;Dpysl2
GO:0072659	protein localization to plasma membrane	biological_process	2	59	170	20957	0.0829293	0.166434	4.17886	Flot1;Gas6
GO:0001675	acrosome assembly	biological_process	1	59	31	20957	0.0837442	0.166434	11.4582	Pafah1b1
GO:0001935	endothelial cell proliferation	biological_process	1	59	31	20957	0.0837442	0.166434	11.4582	Tek
GO:0008143	poly(A) binding	molecular_function	1	59	31	20957	0.0837442	0.166434	11.4582	Pan3
GO:0032148	activation of protein kinase B activity	biological_process	1	59	31	20957	0.0837442	0.166434	11.4582	Gas6
GO:0036120	cellular response to platelet-derived growth factor stimulus	biological_process	1	59	31	20957	0.0837442	0.166434	11.4582	Pdgfd
GO:0043277	apoptotic cell clearance	biological_process	1	59	31	20957	0.0837442	0.166434	11.4582	Gas6
GO:0050730	regulation of peptidyl-tyrosine phosphorylation	biological_process	1	59	31	20957	0.0837442	0.166434	11.4582	Pdgfd
GO:0051894	positive regulation of focal adhesion assembly	biological_process	1	59	31	20957	0.0837442	0.166434	11.4582	Tek
GO:0042802	identical protein binding	molecular_function	9	59	1907	20957	0.084486	0.167352	1.67637	RT1-N3;Eif2b1;Cchcr1;Pafah1b1;Cnga2;Sema4d;Tek;Dnmt3a;Dpysl2
GO:0030198	extracellular matrix organization	biological_process	2	59	174	20957	0.0862824	0.167352	4.0828	Adamts16;Adamtsl1
GO:0002476	antigen processing and presentation of endogenous peptide antigen via MHC class Ib	biological_process	1	59	32	20957	0.0863276	0.167352	11.1001	RT1-N3
GO:0008089	anterograde axonal transport	biological_process	1	59	32	20957	0.0863276	0.167352	11.1001	Kif1b
GO:0019882	antigen processing and presentation	biological_process	1	59	32	20957	0.0863276	0.167352	11.1001	RT1-DMa
GO:0045765	regulation of angiogenesis	biological_process	1	59	32	20957	0.0863276	0.167352	11.1001	Tek
GO:0045807	positive regulation of endocytosis	biological_process	1	59	32	20957	0.0863276	0.167352	11.1001	Flot1
GO:0046329	negative regulation of JNK cascade	biological_process	1	59	32	20957	0.0863276	0.167352	11.1001	Pafah1b1
GO:0051899	membrane depolarization	biological_process	1	59	32	20957	0.0863276	0.167352	11.1001	Cnga2
GO:0071375	cellular response to peptide hormone stimulus	biological_process	1	59	32	20957	0.0863276	0.167352	11.1001	Cyp21a1
GO:0007269	neurotransmitter secretion	biological_process	1	59	33	20957	0.0889038	0.171504	10.7637	Nrxn1
GO:0048814	regulation of dendrite morphogenesis	biological_process	1	59	33	20957	0.0889038	0.171504	10.7637	Sema4d
GO:0005730	nucleolus	cellular_component	5	59	850	20957	0.0905191	0.171838	2.08943	Daxx;Camta1;Nrxn1;Wdfy3;Zfp622
GO:0007411	axon guidance	biological_process	2	59	180	20957	0.0913881	0.171838	3.9467	Flot1;Sema4d
GO:0002040	sprouting angiogenesis	biological_process	1	59	34	20957	0.0914728	0.171838	10.4472	Tek
GO:0006413	translational initiation	biological_process	1	59	34	20957	0.0914728	0.171838	10.4472	Eif2b1
GO:0032008	positive regulation of TOR signaling	biological_process	1	59	34	20957	0.0914728	0.171838	10.4472	Gas6
GO:0032418	lysosome localization	biological_process	1	59	34	20957	0.0914728	0.171838	10.4472	Kif1b
GO:0040014	regulation of multicellular organism growth	biological_process	1	59	34	20957	0.0914728	0.171838	10.4472	Daxx
GO:0048008	platelet-derived growth factor receptor signaling pathway	biological_process	1	59	34	20957	0.0914728	0.171838	10.4472	Pdgfd
GO:0051085	chaperone cofactor-dependent protein refolding	biological_process	1	59	34	20957	0.0914728	0.171838	10.4472	RT1-DMa
GO:0051497	negative regulation of stress fiber assembly	biological_process	1	59	34	20957	0.0914728	0.171838	10.4472	Clasp1
GO:0140662	ATP-dependent protein folding chaperone	molecular_function	1	59	34	20957	0.0914728	0.171838	10.4472	Cct6b
GO:0031410	cytoplasmic vesicle	cellular_component	3	59	382	20957	0.0927352	0.173796	2.78956	Kif1b;Flot1;Tecpr1
GO:0042246	tissue regeneration	biological_process	1	59	35	20957	0.0940347	0.174573	10.1487	Gas6
GO:0050681	nuclear androgen receptor binding	molecular_function	1	59	35	20957	0.0940347	0.174573	10.1487	Daxx
GO:0071526	semaphorin-plexin signaling pathway	biological_process	1	59	35	20957	0.0940347	0.174573	10.1487	Sema4d
GO:1905606	regulation of presynapse assembly	biological_process	1	59	35	20957	0.0940347	0.174573	10.1487	Nrxn1
GO:0007631	feeding behavior	biological_process	1	59	36	20957	0.0965895	0.177644	9.86676	Negr1
GO:0042832	defense response to protozoan	biological_process	1	59	36	20957	0.0965895	0.177644	9.86676	Ccdc88b
GO:0099072	regulation of postsynaptic membrane neurotransmitter receptor levels	biological_process	1	59	36	20957	0.0965895	0.177644	9.86676	Dlg3
GO:2000463	positive regulation of excitatory postsynaptic potential	biological_process	1	59	36	20957	0.0965895	0.177644	9.86676	Nrxn1
GO:0000132	establishment of mitotic spindle orientation	biological_process	1	59	37	20957	0.0991373	0.179815	9.60009	Pafah1b1
GO:0005977	glycogen metabolic process	biological_process	1	59	37	20957	0.0991373	0.179815	9.60009	Phka1
GO:0006694	steroid biosynthetic process	biological_process	1	59	37	20957	0.0991373	0.179815	9.60009	Cyp21a1
GO:0019838	growth factor binding	molecular_function	1	59	37	20957	0.0991373	0.179815	9.60009	Tek
GO:0034612	response to tumor necrosis factor	biological_process	1	59	37	20957	0.0991373	0.179815	9.60009	Map4k3
GO:0042612	MHC class I protein complex	cellular_component	1	59	37	20957	0.0991373	0.179815	9.60009	RT1-N3
GO:0001578	microtubule bundle formation	biological_process	1	59	38	20957	0.101678	0.180191	9.34746	Clasp1
GO:0006611	protein export from nucleus	biological_process	1	59	38	20957	0.101678	0.180191	9.34746	Cchcr1
GO:0033189	response to vitamin A	biological_process	1	59	38	20957	0.101678	0.180191	9.34746	Dnmt3a
GO:0035307	positive regulation of protein dephosphorylation	biological_process	1	59	38	20957	0.101678	0.180191	9.34746	Camta1
GO:0043967	histone H4 acetylation	biological_process	1	59	38	20957	0.101678	0.180191	9.34746	Naa40
GO:0045664	regulation of neuron differentiation	biological_process	1	59	38	20957	0.101678	0.180191	9.34746	Dpysl2
GO:0050919	negative chemotaxis	biological_process	1	59	38	20957	0.101678	0.180191	9.34746	Sema4d
GO:0070584	mitochondrion morphogenesis	biological_process	1	59	38	20957	0.101678	0.180191	9.34746	LOC259244
GO:0071889	14-3-3 protein binding	molecular_function	1	59	38	20957	0.101678	0.180191	9.34746	RT1-N3
GO:2001235	positive regulation of apoptotic signaling pathway	biological_process	1	59	38	20957	0.101678	0.180191	9.34746	Daxx
GO:0061629	RNA polymerase II-specific DNA-binding transcription factor binding	molecular_function	2	59	192	20957	0.101857	0.180191	3.70004	Daxx;Dnmt3a
GO:0030426	growth cone	cellular_component	2	59	194	20957	0.103633	0.182718	3.66189	Dlg3;Dpysl2
GO:0030032	lamellipodium assembly	biological_process	1	59	39	20957	0.104212	0.182718	9.10778	Wasf3
GO:0046703	natural killer cell lectin-like receptor binding	molecular_function	1	59	39	20957	0.104212	0.182718	9.10778	RT1-N3
GO:0071276	cellular response to cadmium ion	biological_process	1	59	39	20957	0.104212	0.182718	9.10778	Daxx
GO:0043410	positive regulation of MAPK cascade	biological_process	2	59	196	20957	0.105418	0.184015	3.62452	Tek;Zfp622
GO:0046777	protein autophosphorylation	biological_process	2	59	196	20957	0.105418	0.184015	3.62452	Phka1;Tek
GO:0008625	extrinsic apoptotic signaling pathway via death domain receptors	biological_process	1	59	40	20957	0.106738	0.184281	8.88008	Daxx
GO:0016459	myosin complex	cellular_component	1	59	40	20957	0.106738	0.184281	8.88008	Myo16
GO:0030010	establishment of cell polarity	biological_process	1	59	40	20957	0.106738	0.184281	8.88008	Clasp1
GO:0044853	plasma membrane raft	cellular_component	1	59	40	20957	0.106738	0.184281	8.88008	Flot1
GO:0097352	autophagosome maturation	biological_process	1	59	40	20957	0.106738	0.184281	8.88008	Tecpr1
GO:0005876	spindle microtubule	cellular_component	1	59	41	20957	0.109258	0.186994	8.6635	Clasp1
GO:0010634	positive regulation of epithelial cell migration	biological_process	1	59	41	20957	0.109258	0.186994	8.6635	Clasp1
GO:0045582	positive regulation of T cell differentiation	biological_process	1	59	41	20957	0.109258	0.186994	8.6635	RT1-DMa
GO:0090102	cochlea development	biological_process	1	59	41	20957	0.109258	0.186994	8.6635	Pafah1b1
GO:0001569	branching involved in blood vessel morphogenesis	biological_process	1	59	42	20957	0.11177	0.188837	8.45722	Tek
GO:0005246	calcium channel regulator activity	molecular_function	1	59	42	20957	0.11177	0.188837	8.45722	Nrxn1
GO:0010975	regulation of neuron projection development	biological_process	1	59	42	20957	0.11177	0.188837	8.45722	Dpysl2
GO:0032420	stereocilium	cellular_component	1	59	42	20957	0.11177	0.188837	8.45722	Pafah1b1
GO:0042572	retinol metabolic process	biological_process	1	59	42	20957	0.11177	0.188837	8.45722	Rdh14
GO:0050796	regulation of insulin secretion	biological_process	1	59	42	20957	0.11177	0.188837	8.45722	Uqcc2
GO:0007268	chemical synaptic transmission	biological_process	2	59	205	20957	0.113553	0.191431	3.4654	Pafah1b1;Nrxn1
GO:0006890	retrograde vesicle-mediated transport, Golgi to endoplasmic reticulum	biological_process	1	59	43	20957	0.114276	0.191431	8.26054	Cope
GO:0042288	MHC class I protein binding	molecular_function	1	59	43	20957	0.114276	0.191431	8.26054	RT1-N3
GO:2000134	negative regulation of G1/S transition of mitotic cell cycle	biological_process	1	59	43	20957	0.114276	0.191431	8.26054	Myo16
GO:0042981	regulation of apoptotic process	biological_process	2	59	208	20957	0.116301	0.194378	3.41542	Fbxo10;Daxx
GO:0031589	cell-substrate adhesion	biological_process	1	59	44	20957	0.116775	0.194378	8.0728	Gas6
GO:0032689	negative regulation of type II interferon production	biological_process	1	59	44	20957	0.116775	0.194378	8.0728	Gas6
GO:0043547	positive regulation of GTPase activity	biological_process	2	59	209	20957	0.11722	0.194424	3.39908	Rgma;Sema4d
GO:0044877	protein-containing complex binding	molecular_function	4	59	666	20957	0.117681	0.194424	2.13335	RT1-N3;Cnga2;Nrxn1;Myo16
GO:0030027	lamellipodium	cellular_component	2	59	211	20957	0.119065	0.194424	3.36686	Wasf3;Flot1
GO:0014065	phosphatidylinositol 3-kinase signaling	biological_process	1	59	45	20957	0.119267	0.194424	7.89341	Myo16
GO:0030295	protein kinase activator activity	molecular_function	1	59	45	20957	0.119267	0.194424	7.89341	Daxx
GO:0045197	establishment or maintenance of epithelial cell apical/basal polarity	biological_process	1	59	45	20957	0.119267	0.194424	7.89341	Dlg3
GO:0046718	viral entry into host cell	biological_process	1	59	45	20957	0.119267	0.194424	7.89341	Gas6
GO:0048786	presynaptic active zone	cellular_component	1	59	45	20957	0.119267	0.194424	7.89341	Flot1
GO:0050772	positive regulation of axonogenesis	biological_process	1	59	45	20957	0.119267	0.194424	7.89341	Sema4d
GO:0090307	mitotic spindle assembly	biological_process	1	59	45	20957	0.119267	0.194424	7.89341	Clasp1
GO:0005635	nuclear envelope	cellular_component	2	59	213	20957	0.120918	0.196709	3.33524	Pafah1b1;Wdfy3
GO:0015630	microtubule cytoskeleton	cellular_component	2	59	214	20957	0.121846	0.197813	3.31966	Clasp1;Actr1b
GO:0005496	steroid binding	molecular_function	1	59	47	20957	0.124229	0.199627	7.55752	Cyp21a1
GO:0009306	protein secretion	biological_process	1	59	47	20957	0.124229	0.199627	7.55752	Pafah1b1
GO:0032266	phosphatidylinositol-3-phosphate binding	molecular_function	1	59	47	20957	0.124229	0.199627	7.55752	Tecpr1
GO:0051781	positive regulation of cell division	biological_process	1	59	47	20957	0.124229	0.199627	7.55752	Pdgfd
GO:1901998	toxin transport	biological_process	1	59	47	20957	0.124229	0.199627	7.55752	Cct6b
GO:0005771	multivesicular body	cellular_component	1	59	48	20957	0.1267	0.201953	7.40007	RT1-DMa
GO:0005871	kinesin complex	cellular_component	1	59	48	20957	0.1267	0.201953	7.40007	Kif1b
GO:0016236	macroautophagy	biological_process	1	59	48	20957	0.1267	0.201953	7.40007	Tecpr1
GO:0044183	protein folding chaperone	molecular_function	1	59	48	20957	0.1267	0.201953	7.40007	Cct6b
GO:0043204	perikaryon	cellular_component	2	59	220	20957	0.127457	0.202749	3.22912	Cnga2;Wdfy3
GO:0050896	response to stimulus	biological_process	1	59	49	20957	0.129165	0.205052	7.24905	Cnga2
GO:0001658	branching involved in ureteric bud morphogenesis	biological_process	1	59	50	20957	0.131622	0.206872	7.10407	Adamts16
GO:0003777	microtubule motor activity	molecular_function	1	59	50	20957	0.131622	0.206872	7.10407	Kif1b
GO:0032728	positive regulation of interferon-beta production	biological_process	1	59	50	20957	0.131622	0.206872	7.10407	Flot1
GO:0042307	positive regulation of protein import into nucleus	biological_process	1	59	50	20957	0.131622	0.206872	7.10407	Tek
GO:0042645	mitochondrial nucleoid	cellular_component	1	59	50	20957	0.131622	0.206872	7.10407	Uqcc2
GO:0019894	kinesin binding	molecular_function	1	59	51	20957	0.134073	0.209888	6.96477	Daxx
GO:0043408	regulation of MAPK cascade	biological_process	1	59	51	20957	0.134073	0.209888	6.96477	Syngap1
GO:0001755	neural crest cell migration	biological_process	1	59	52	20957	0.136516	0.211199	6.83083	Sema4d
GO:0004714	transmembrane receptor protein tyrosine kinase activity	molecular_function	1	59	52	20957	0.136516	0.211199	6.83083	Tek
GO:0005254	chloride channel activity	molecular_function	1	59	52	20957	0.136516	0.211199	6.83083	Slc26a8
GO:0009411	response to UV	biological_process	1	59	52	20957	0.136516	0.211199	6.83083	Map4k3
GO:0010288	response to lead ion	biological_process	1	59	52	20957	0.136516	0.211199	6.83083	Dnmt3a
GO:0098655	cation transmembrane transport	biological_process	1	59	52	20957	0.136516	0.211199	6.83083	Cnga2
GO:0007281	germ cell development	biological_process	1	59	53	20957	0.138953	0.213296	6.70195	Pafah1b1
GO:0016358	dendrite development	biological_process	1	59	53	20957	0.138953	0.213296	6.70195	Syngap1
GO:0042220	response to cocaine	biological_process	1	59	53	20957	0.138953	0.213296	6.70195	Dnmt3a
GO:0051219	phosphoprotein binding	molecular_function	1	59	53	20957	0.138953	0.213296	6.70195	Pafah1b1
GO:0050821	protein stabilization	biological_process	2	59	233	20957	0.139818	0.214206	3.04896	Flot1;Dnlz
GO:0003743	translation initiation factor activity	molecular_function	1	59	54	20957	0.141384	0.215351	6.57784	Eif2b1
GO:0006821	chloride transport	biological_process	1	59	54	20957	0.141384	0.215351	6.57784	Slc26a8
GO:0007052	mitotic spindle organization	biological_process	1	59	54	20957	0.141384	0.215351	6.57784	Clasp1
GO:0019902	phosphatase binding	molecular_function	1	59	55	20957	0.143807	0.217781	6.45824	Dlg3
GO:1901216	positive regulation of neuron death	biological_process	1	59	55	20957	0.143807	0.217781	6.45824	Daxx
GO:1990090	cellular response to nerve growth factor stimulus	biological_process	1	59	55	20957	0.143807	0.217781	6.45824	Kif1b
GO:0031965	nuclear membrane	cellular_component	2	59	238	20957	0.144641	0.218092	2.9849	Pafah1b1;Nrxn1
GO:0007162	negative regulation of cell adhesion	biological_process	1	59	56	20957	0.146224	0.218092	6.34292	Sema4d
GO:0007389	pattern specification process	biological_process	1	59	56	20957	0.146224	0.218092	6.34292	Syngap1
GO:0007405	neuroblast proliferation	biological_process	1	59	56	20957	0.146224	0.218092	6.34292	Pafah1b1
GO:0034605	cellular response to heat	biological_process	1	59	56	20957	0.146224	0.218092	6.34292	Daxx
GO:0042273	ribosomal large subunit biogenesis	biological_process	1	59	56	20957	0.146224	0.218092	6.34292	Zfp622
GO:0046677	response to antibiotic	biological_process	1	59	56	20957	0.146224	0.218092	6.34292	Cyp21a1
GO:0060170	ciliary membrane	cellular_component	1	59	56	20957	0.146224	0.218092	6.34292	Cnga2
GO:0008395	steroid hydroxylase activity	molecular_function	1	59	57	20957	0.148634	0.220436	6.23164	Cyp21a1
GO:0030864	cortical actin cytoskeleton	cellular_component	1	59	57	20957	0.148634	0.220436	6.23164	Flot1
GO:0043491	protein kinase B signaling	biological_process	1	59	57	20957	0.148634	0.220436	6.23164	Gas6
GO:0034446	substrate adhesion-dependent cell spreading	biological_process	1	59	58	20957	0.151037	0.223162	6.1242	Tek
GO:0036094	small molecule binding	molecular_function	1	59	58	20957	0.151037	0.223162	6.1242	LOC259244
GO:0000281	mitotic cytokinesis	biological_process	1	59	61	20957	0.158208	0.23245	5.82301	Daxx
GO:0010595	positive regulation of endothelial cell migration	biological_process	1	59	61	20957	0.158208	0.23245	5.82301	Tek
GO:0035176	social behavior	biological_process	1	59	61	20957	0.158208	0.23245	5.82301	Nrxn1
GO:0005249	voltage-gated potassium channel activity	molecular_function	1	59	62	20957	0.160584	0.235067	5.72909	Cnga2
GO:0048787	presynaptic active zone membrane	cellular_component	1	59	62	20957	0.160584	0.235067	5.72909	Nrxn1
GO:0005905	clathrin-coated pit	cellular_component	1	59	63	20957	0.162955	0.237216	5.63815	Atat1
GO:0010212	response to ionizing radiation	biological_process	1	59	63	20957	0.162955	0.237216	5.63815	Dnmt3a
GO:0048018	receptor ligand activity	molecular_function	1	59	63	20957	0.162955	0.237216	5.63815	Gas6
GO:0007283	spermatogenesis	biological_process	3	59	500	20957	0.166381	0.241758	2.13122	Atat1;Slc26a8;Dnmt3a
GO:0032456	endocytic recycling	biological_process	1	59	65	20957	0.167675	0.242745	5.46467	Vps52
GO:0032715	negative regulation of interleukin-6 production	biological_process	1	59	65	20957	0.167675	0.242745	5.46467	Gas6
GO:0001786	phosphatidylserine binding	molecular_function	1	59	66	20957	0.170026	0.244354	5.38187	Gas6
GO:0007416	synapse assembly	biological_process	1	59	66	20957	0.170026	0.244354	5.38187	Nrxn1
GO:0008344	adult locomotory behavior	biological_process	1	59	66	20957	0.170026	0.244354	5.38187	Pafah1b1
GO:0043588	skin development	biological_process	1	59	66	20957	0.170026	0.244354	5.38187	Tcf7l1
GO:0030335	positive regulation of cell migration	biological_process	2	59	266	20957	0.172248	0.245045	2.6707	Pdgfd;Sema4d
GO:0031252	cell leading edge	cellular_component	1	59	67	20957	0.17237	0.245045	5.30154	Pafah1b1
GO:0043154	negative regulation of cysteine-type endopeptidase activity involved in apoptotic process	biological_process	1	59	67	20957	0.17237	0.245045	5.30154	Gas6
GO:0048167	regulation of synaptic plasticity	biological_process	1	59	67	20957	0.17237	0.245045	5.30154	Syngap1
GO:0048863	stem cell differentiation	biological_process	1	59	67	20957	0.17237	0.245045	5.30154	Tcf7l1
GO:0097190	apoptotic signaling pathway	biological_process	1	59	67	20957	0.17237	0.245045	5.30154	Daxx
GO:0000791	euchromatin	cellular_component	1	59	68	20957	0.174707	0.247476	5.22358	Dnmt3a
GO:0048839	inner ear development	biological_process	1	59	68	20957	0.174707	0.247476	5.22358	RT1-DMa
GO:0001725	stress fiber	cellular_component	1	59	69	20957	0.177038	0.24899	5.14788	Tek
GO:0009060	aerobic respiration	biological_process	1	59	69	20957	0.177038	0.24899	5.14788	LOC259244
GO:0019905	syntaxin binding	molecular_function	1	59	69	20957	0.177038	0.24899	5.14788	Vps52
GO:0050766	positive regulation of phagocytosis	biological_process	1	59	69	20957	0.177038	0.24899	5.14788	Gas6
GO:0007596	blood coagulation	biological_process	1	59	70	20957	0.179363	0.251363	5.07433	Gas6
GO:0045785	positive regulation of cell adhesion	biological_process	1	59	70	20957	0.179363	0.251363	5.07433	Tek
GO:0030971	receptor tyrosine kinase binding	molecular_function	1	59	71	20957	0.181681	0.253262	5.00286	Gas6
GO:0042147	retrograde transport, endosome to Golgi	biological_process	1	59	71	20957	0.181681	0.253262	5.00286	Vps52
GO:0048666	neuron development	biological_process	1	59	71	20957	0.181681	0.253262	5.00286	Atat1
GO:0009925	basal plasma membrane	cellular_component	1	59	72	20957	0.183993	0.256032	4.93338	Tek
GO:0008542	visual learning	biological_process	1	59	73	20957	0.186298	0.257424	4.8658	Syngap1
GO:0030139	endocytic vesicle	cellular_component	1	59	73	20957	0.186298	0.257424	4.8658	Nrxn1
GO:0035019	somatic stem cell population maintenance	biological_process	1	59	73	20957	0.186298	0.257424	4.8658	Tcf7l1
GO:0070588	calcium ion transmembrane transport	biological_process	1	59	73	20957	0.186298	0.257424	4.8658	Gas6
GO:0098793	presynapse	cellular_component	2	59	281	20957	0.187383	0.258471	2.52814	Flot1;Dpysl2
GO:0001570	vasculogenesis	biological_process	1	59	74	20957	0.188597	0.259691	4.80005	Tek
GO:0010942	positive regulation of cell death	biological_process	1	59	75	20957	0.190889	0.261478	4.73605	Dnmt3a
GO:0016042	lipid catabolic process	biological_process	1	59	75	20957	0.190889	0.261478	4.73605	Pafah1b1
GO:0019003	GDP binding	molecular_function	1	59	75	20957	0.190889	0.261478	4.73605	Eif2b1
GO:0007612	learning	biological_process	1	59	76	20957	0.193175	0.264151	4.67373	Nrxn1
GO:0003779	actin binding	molecular_function	2	59	288	20957	0.194512	0.265428	2.46669	Wasf3;Myo16
GO:0021549	cerebellum development	biological_process	1	59	77	20957	0.195455	0.265428	4.61303	Myo16
GO:0032720	negative regulation of tumor necrosis factor production	biological_process	1	59	77	20957	0.195455	0.265428	4.61303	Gas6
GO:0050839	cell adhesion molecule binding	molecular_function	1	59	77	20957	0.195455	0.265428	4.61303	Nrxn1
GO:0005776	autophagosome	cellular_component	1	59	78	20957	0.197728	0.267594	4.55389	Wdfy3
GO:0006909	phagocytosis	biological_process	1	59	78	20957	0.197728	0.267594	4.55389	Gas6
GO:0031012	extracellular matrix	cellular_component	2	59	293	20957	0.199626	0.2697	2.4246	Adamts16;Adamtsl1
GO:0048812	neuron projection morphogenesis	biological_process	1	59	79	20957	0.199995	0.269737	4.49625	Myo16
GO:0009267	cellular response to starvation	biological_process	1	59	80	20957	0.202256	0.271857	4.44004	Gas6
GO:0032526	response to retinoic acid	biological_process	1	59	80	20957	0.202256	0.271857	4.44004	Tek
GO:0002039	p53 binding	molecular_function	1	59	81	20957	0.20451	0.273027	4.38523	Daxx
GO:0016579	protein deubiquitination	biological_process	1	59	81	20957	0.20451	0.273027	4.38523	Usp54
GO:0034220	ion transmembrane transport	biological_process	1	59	81	20957	0.20451	0.273027	4.38523	Cnga2
GO:0045596	negative regulation of cell differentiation	biological_process	1	59	81	20957	0.20451	0.273027	4.38523	Pramef27
GO:0006468	protein phosphorylation	biological_process	3	59	556	20957	0.20602	0.274172	1.91657	Map4k3;Gas6;Pan3
GO:0006469	negative regulation of protein kinase activity	biological_process	1	59	82	20957	0.206759	0.274172	4.33175	Daxx
GO:0018108	peptidyl-tyrosine phosphorylation	biological_process	1	59	82	20957	0.206759	0.274172	4.33175	Tek
GO:0030670	phagocytic vesicle membrane	cellular_component	1	59	82	20957	0.206759	0.274172	4.33175	RT1-N3
GO:0007611	learning or memory	biological_process	1	59	83	20957	0.209001	0.27668	4.27956	Pafah1b1
GO:0048471	perinuclear region of cytoplasm	cellular_component	4	59	838	20957	0.209829	0.277312	1.69548	Pafah1b1;Tek;Vps52;Myo16
GO:0031100	animal organ regeneration	biological_process	1	59	84	20957	0.211236	0.278705	4.22861	Gas6
GO:0019901	protein kinase binding	molecular_function	3	59	564	20957	0.21186	0.279061	1.88938	Daxx;Syngap1;Dpysl2
GO:0043209	myelin sheath	cellular_component	1	59	85	20957	0.213466	0.280708	4.17886	Dpysl2
GO:0071363	cellular response to growth factor stimulus	biological_process	1	59	86	20957	0.215689	0.283159	4.13027	Gas6
GO:0007018	microtubule-based movement	biological_process	1	59	87	20957	0.217906	0.284179	4.0828	Kif1b
GO:0043406	positive regulation of MAP kinase activity	biological_process	1	59	87	20957	0.217906	0.284179	4.0828	Pdgfd
GO:0071560	cellular response to transforming growth factor beta stimulus	biological_process	1	59	87	20957	0.217906	0.284179	4.0828	Pdgfd
GO:0097110	scaffold protein binding	molecular_function	1	59	87	20957	0.217906	0.284179	4.0828	Kif1b
GO:0005901	caveola	cellular_component	1	59	88	20957	0.220117	0.284587	4.0364	Flot1
GO:0009408	response to heat	biological_process	1	59	88	20957	0.220117	0.284587	4.0364	Eif2b1
GO:0030097	hemopoiesis	biological_process	1	59	88	20957	0.220117	0.284587	4.0364	Tek
GO:0032092	positive regulation of protein binding	biological_process	1	59	88	20957	0.220117	0.284587	4.0364	Flot1
GO:0051321	meiotic cell cycle	biological_process	1	59	88	20957	0.220117	0.284587	4.0364	Slc26a8
GO:0005783	endoplasmic reticulum	cellular_component	5	59	1147	20957	0.220383	0.284587	1.5484	RT1-N3;Rgma;Nrxn1;Ccdc88b;Rdh14
GO:0045202	synapse	cellular_component	4	59	859	20957	0.222312	0.285688	1.65403	Dlg3;Flot1;Syngap1;Dpysl2
GO:0042102	positive regulation of T cell proliferation	biological_process	1	59	89	20957	0.222322	0.285688	3.99105	Ccdc88b
GO:0048661	positive regulation of smooth muscle cell proliferation	biological_process	1	59	89	20957	0.222322	0.285688	3.99105	Pdgfd
GO:0042277	peptide binding	molecular_function	1	59	90	20957	0.224521	0.288044	3.9467	RT1-N3
GO:0005884	actin filament	cellular_component	1	59	91	20957	0.226714	0.290385	3.90333	Tek
GO:0005769	early endosome	cellular_component	2	59	323	20957	0.230614	0.294069	2.1994	RT1-N3;Flot1
GO:0010629	negative regulation of gene expression	biological_process	2	59	323	20957	0.230614	0.294069	2.1994	Daxx;Nrxn1
GO:0005902	microvillus	cellular_component	1	59	93	20957	0.231081	0.294069	3.81939	Tek
GO:0051082	unfolded protein binding	molecular_function	1	59	93	20957	0.231081	0.294069	3.81939	Cct6b
GO:0004843	cysteine-type deubiquitinase activity	molecular_function	1	59	94	20957	0.233255	0.295779	3.77876	Usp54
GO:0051965	positive regulation of synapse assembly	biological_process	1	59	94	20957	0.233255	0.295779	3.77876	Nrxn1
GO:0000932	P-body	cellular_component	1	59	95	20957	0.235423	0.295779	3.73898	Pan3
GO:0004713	protein tyrosine kinase activity	molecular_function	1	59	95	20957	0.235423	0.295779	3.73898	Tek
GO:0009612	response to mechanical stimulus	biological_process	1	59	95	20957	0.235423	0.295779	3.73898	Atat1
GO:0030509	BMP signaling pathway	biological_process	1	59	95	20957	0.235423	0.295779	3.73898	Rgma
GO:0034976	response to endoplasmic reticulum stress	biological_process	1	59	95	20957	0.235423	0.295779	3.73898	Flot1
GO:0071466	cellular response to xenobiotic stimulus	biological_process	1	59	95	20957	0.235423	0.295779	3.73898	Gas6
GO:0016525	negative regulation of angiogenesis	biological_process	1	59	96	20957	0.237586	0.297076	3.70004	Tek
GO:0060070	canonical Wnt signaling pathway	biological_process	1	59	96	20957	0.237586	0.297076	3.70004	Tcf7l1
GO:0071277	cellular response to calcium ion	biological_process	1	59	96	20957	0.237586	0.297076	3.70004	Nrxn1
GO:0005886	plasma membrane	cellular_component	19	59	5721	20957	0.238398	0.29762	1.17967	Dlg3;RT1-N3;Negr1;Slc26a8;Phka1;Eif2b1;Flot1;Rgma;Cnga2;Syngap1;Gpr173;Sema4d;Tek;Nrxn1;Eepd1;Myo16;Dpysl2;Wdfy3;Unc79
GO:0045121	membrane raft	cellular_component	2	59	332	20957	0.239984	0.299127	2.13978	Flot1;Tek
GO:0009749	response to glucose	biological_process	1	59	99	20957	0.244037	0.303698	3.58791	Eif2b1
GO:0071333	cellular response to glucose stimulus	biological_process	1	59	100	20957	0.246175	0.305877	3.55203	Gas6
GO:0030425	dendrite	cellular_component	3	59	612	20957	0.247614	0.307182	1.74119	Kif1b;Negr1;Dpysl2
GO:0001843	neural tube closure	biological_process	1	59	102	20957	0.250434	0.309706	3.48239	Rgma
GO:0005758	mitochondrial intermembrane space	cellular_component	1	59	102	20957	0.250434	0.309706	3.48239	Uqcc2
GO:0042470	melanosome	cellular_component	1	59	103	20957	0.252554	0.311839	3.44858	Flot1
GO:0007160	cell-matrix adhesion	biological_process	1	59	104	20957	0.254669	0.313959	3.41542	Tek
GO:0007265	Ras protein signal transduction	biological_process	1	59	106	20957	0.258881	0.318653	3.35098	Syngap1
GO:0031625	ubiquitin protein ligase binding	molecular_function	2	59	351	20957	0.259827	0.31932	2.02395	Dlg3;Daxx
GO:0043627	response to estrogen	biological_process	1	59	107	20957	0.260978	0.319738	3.31966	Tek
GO:0050852	T cell receptor signaling pathway	biological_process	1	59	107	20957	0.260978	0.319738	3.31966	Eif2b1
GO:0007030	Golgi organization	biological_process	1	59	108	20957	0.263069	0.321303	3.28892	Clasp1
GO:0043195	terminal bouton	cellular_component	1	59	108	20957	0.263069	0.321303	3.28892	Dpysl2
GO:0006334	nucleosome assembly	biological_process	1	59	109	20957	0.265154	0.32285	3.25875	Daxx
GO:0021766	hippocampus development	biological_process	1	59	109	20957	0.265154	0.32285	3.25875	Pafah1b1
GO:0007626	locomotory behavior	biological_process	1	59	113	20957	0.273438	0.331912	3.14339	Negr1
GO:0030674	protein-macromolecule adaptor activity	molecular_function	1	59	113	20957	0.273438	0.331912	3.14339	Gas6
GO:0007169	transmembrane receptor protein tyrosine kinase signaling pathway	biological_process	1	59	115	20957	0.277546	0.335864	3.08873	Tek
GO:0009636	response to toxic substance	biological_process	1	59	115	20957	0.277546	0.335864	3.08873	Dnmt3a
GO:0006888	endoplasmic reticulum to Golgi vesicle-mediated transport	biological_process	1	59	116	20957	0.279591	0.337821	3.0621	Cope
GO:0060548	negative regulation of cell death	biological_process	1	59	118	20957	0.283664	0.341696	3.0102	Daxx
GO:0098839	postsynaptic density membrane	cellular_component	1	59	118	20957	0.283664	0.341696	3.0102	Iqsec2
GO:0015031	protein transport	biological_process	2	59	376	20957	0.285975	0.343955	1.88938	Cope;RT1-DMa
GO:0043065	positive regulation of apoptotic process	biological_process	2	59	377	20957	0.28702	0.344686	1.88437	Daxx;Zfp622
GO:0008013	beta-catenin binding	molecular_function	1	59	121	20957	0.289731	0.346361	2.93557	Tcf7l1
GO:0044297	cell body	cellular_component	1	59	121	20957	0.289731	0.346361	2.93557	Daxx
GO:0050731	positive regulation of peptidyl-tyrosine phosphorylation	biological_process	1	59	121	20957	0.289731	0.346361	2.93557	Sema4d
GO:0005739	mitochondrion	cellular_component	6	59	1595	20957	0.291673	0.348154	1.33619	Kif1b;Uqcc2;Dnlz;Dpysl2;Rdh14;Vars2
GO:0030165	PDZ domain binding	molecular_function	1	59	123	20957	0.293748	0.349574	2.88783	Dlg3
GO:0031902	late endosome membrane	cellular_component	1	59	123	20957	0.293748	0.349574	2.88783	RT1-DMa
GO:0030659	cytoplasmic vesicle membrane	cellular_component	1	59	124	20957	0.295748	0.351424	2.86454	Kif1b
GO:0003712	transcription coregulator activity	molecular_function	1	59	126	20957	0.299732	0.355088	2.81907	Camta1
GO:0051402	neuron apoptotic process	biological_process	1	59	126	20957	0.299732	0.355088	2.81907	Syngap1
GO:0016887	ATP hydrolysis activity	molecular_function	2	59	390	20957	0.300594	0.355576	1.82156	Kif1b;Cct6b
GO:0051301	cell division	biological_process	2	59	393	20957	0.303722	0.358738	1.80765	Clasp1;Pafah1b1
GO:0004222	metalloendopeptidase activity	molecular_function	1	59	129	20957	0.305665	0.360493	2.75351	Adamts16
GO:0016363	nuclear matrix	cellular_component	1	59	131	20957	0.309594	0.362956	2.71148	Dnmt3a
GO:0043434	response to peptide hormone	biological_process	1	59	131	20957	0.309594	0.362956	2.71148	Eif2b1
GO:0047485	protein N-terminus binding	molecular_function	1	59	131	20957	0.309594	0.362956	2.71148	Daxx
GO:0090090	negative regulation of canonical Wnt signaling pathway	biological_process	1	59	131	20957	0.309594	0.362956	2.71148	Ankrd6
GO:0042383	sarcolemma	cellular_component	1	59	132	20957	0.311549	0.364707	2.69093	Flot1
GO:0030334	regulation of cell migration	biological_process	1	59	134	20957	0.315445	0.36872	2.65077	Tek
GO:0065003	protein-containing complex assembly	biological_process	1	59	135	20957	0.317385	0.370439	2.63114	RT1-DMa
GO:0005198	structural molecule activity	molecular_function	1	59	136	20957	0.319319	0.372146	2.61179	Cope
GO:0000278	mitotic cell cycle	biological_process	1	59	138	20957	0.323171	0.37608	2.57394	Dnmt3a
GO:0005923	bicellular tight junction	cellular_component	1	59	139	20957	0.325089	0.377755	2.55542	Dlg3
GO:0035264	multicellular organism growth	biological_process	1	59	141	20957	0.328909	0.381071	2.51917	Unc79
GO:0071346	cellular response to type II interferon	biological_process	1	59	141	20957	0.328909	0.381071	2.51917	Daxx
GO:0001764	neuron migration	biological_process	1	59	142	20957	0.330812	0.382713	2.50143	Gas6
GO:0014069	postsynaptic density	cellular_component	2	59	420	20957	0.331756	0.383222	1.69144	Dlg3;Syngap1
GO:0006629	lipid metabolic process	biological_process	1	59	143	20957	0.332708	0.383222	2.48394	Naa40
GO:0055037	recycling endosome	cellular_component	1	59	143	20957	0.332708	0.383222	2.48394	Vps52
GO:0045668	negative regulation of osteoblast differentiation	biological_process	1	59	144	20957	0.3346	0.384839	2.46669	Sema4d
GO:0030154	cell differentiation	biological_process	3	59	735	20957	0.342379	0.393213	1.44981	Slc26a8;Cchcr1;Dpysl2
GO:0031667	response to nutrient levels	biological_process	1	59	152	20957	0.349543	0.400857	2.33686	Dnmt3a
GO:0001669	acrosomal vesicle	cellular_component	1	59	155	20957	0.355062	0.406595	2.29163	Pramef27
GO:0071356	cellular response to tumor necrosis factor	biological_process	1	59	156	20957	0.356891	0.408097	2.27694	Daxx
GO:0002020	protease binding	molecular_function	1	59	159	20957	0.362348	0.413738	2.23398	Flot1
GO:0006914	autophagy	biological_process	1	59	160	20957	0.364157	0.415202	2.22002	Tecpr1
GO:0005814	centriole	cellular_component	1	59	161	20957	0.365961	0.416056	2.20623	Cchcr1
GO:0051092	positive regulation of NF-kappaB transcription factor activity	biological_process	1	59	161	20957	0.365961	0.416056	2.20623	Flot1
GO:0005770	late endosome	cellular_component	1	59	163	20957	0.369554	0.418934	2.17916	RT1-DMa
GO:0045766	positive regulation of angiogenesis	biological_process	1	59	163	20957	0.369554	0.418934	2.17916	Tek
GO:0006338	chromatin remodeling	biological_process	1	59	165	20957	0.373126	0.422377	2.15275	Daxx
GO:0003690	double-stranded DNA binding	molecular_function	1	59	167	20957	0.376679	0.425787	2.12697	Camta1
GO:0031901	early endosome membrane	cellular_component	1	59	168	20957	0.378448	0.426565	2.11431	RT1-N3
GO:0043433	negative regulation of DNA-binding transcription factor activity	biological_process	1	59	168	20957	0.378448	0.426565	2.11431	Gas6
GO:0042593	glucose homeostasis	biological_process	1	59	170	20957	0.381971	0.429922	2.08943	LOC259244
GO:0030054	cell junction	cellular_component	1	59	176	20957	0.392423	0.441056	2.0182	Dlg3
GO:0031982	vesicle	cellular_component	1	59	177	20957	0.394148	0.442365	2.0068	Nrxn1
GO:0008021	synaptic vesicle	cellular_component	1	59	179	20957	0.397583	0.444955	1.98438	Kif1b
GO:0042734	presynaptic membrane	cellular_component	1	59	179	20957	0.397583	0.444955	1.98438	Nrxn1
GO:0042995	cell projection	cellular_component	1	59	180	20957	0.399294	0.446236	1.97335	Nrxn1
GO:0003676	nucleic acid binding	molecular_function	1	59	182	20957	0.402701	0.448772	1.95167	Zfp622
GO:0018105	peptidyl-serine phosphorylation	biological_process	1	59	182	20957	0.402701	0.448772	1.95167	Gas6
GO:0016192	vesicle-mediated transport	biological_process	1	59	183	20957	0.404397	0.450027	1.941	Kif1b
GO:0020037	heme binding	molecular_function	1	59	186	20957	0.409458	0.455017	1.9097	Cyp21a1
GO:0005912	adherens junction	cellular_component	1	59	187	20957	0.411135	0.456238	1.89948	Flot1
GO:0043524	negative regulation of neuron apoptotic process	biological_process	1	59	188	20957	0.412808	0.457451	1.88938	Syngap1
GO:0003714	transcription corepressor activity	molecular_function	1	59	189	20957	0.414476	0.458656	1.87938	Daxx
GO:0006397	mRNA processing	biological_process	1	59	192	20957	0.419452	0.463512	1.85002	Pan3
GO:0032355	response to estradiol	biological_process	1	59	194	20957	0.422747	0.465848	1.83095	Dnmt3a
GO:0042393	histone binding	molecular_function	1	59	194	20957	0.422747	0.465848	1.83095	Daxx
GO:0005506	iron ion binding	molecular_function	1	59	195	20957	0.424387	0.467003	1.82156	Cyp21a1
GO:0009897	external side of plasma membrane	cellular_component	2	59	516	20957	0.42834	0.470696	1.37676	RT1-N3;Flot1
GO:0045471	response to ethanol	biological_process	1	59	216	20957	0.457794	0.502364	1.64446	Dnmt3a
GO:0045944	positive regulation of transcription by RNA polymerase II	biological_process	4	59	1230	20957	0.458468	0.502404	1.15513	Rgma;Daxx;Camta1;Tcf7l1
GO:0051015	actin filament binding	molecular_function	1	59	219	20957	0.462408	0.50602	1.62193	Myo16
GO:0006915	apoptotic process	biological_process	2	59	560	20957	0.470264	0.513904	1.26858	Fbxo10;Gas6
GO:0004672	protein kinase activity	molecular_function	1	59	225	20957	0.471521	0.514565	1.57868	Pan3
GO:0043235	receptor complex	cellular_component	1	59	227	20957	0.474525	0.517127	1.56477	Tek
GO:0000139	Golgi membrane	cellular_component	2	59	567	20957	0.476771	0.518858	1.25292	RT1-N3;Cope
GO:0008022	protein C-terminus binding	molecular_function	1	59	233	20957	0.483436	0.524664	1.52448	Dlg3
GO:0062023	collagen-containing extracellular matrix	cellular_component	1	59	233	20957	0.483436	0.524664	1.52448	Adamtsl1
GO:0005085	guanyl-nucleotide exchange factor activity	molecular_function	1	59	237	20957	0.489294	0.529565	1.49875	Iqsec2
GO:0005759	mitochondrial matrix	cellular_component	1	59	237	20957	0.489294	0.529565	1.49875	Uqcc2
GO:0006366	transcription by RNA polymerase II	biological_process	1	59	240	20957	0.493644	0.533541	1.48001	Tcf7l1
GO:0006281	DNA repair	biological_process	1	59	246	20957	0.502236	0.542085	1.44392	Eepd1
GO:0003713	transcription coactivator activity	molecular_function	1	59	249	20957	0.506478	0.545917	1.42652	Daxx
GO:0008284	positive regulation of cell population proliferation	biological_process	2	59	603	20957	0.509479	0.548402	1.17812	Pramef27;Pdgfd
GO:0005615	extracellular space	cellular_component	5	59	1670	20957	0.511235	0.549542	1.06348	RT1-N3;Pdgfd;Gas6;Sema4d;LOC259244
GO:0001666	response to hypoxia	biological_process	1	59	259	20957	0.520363	0.558594	1.37144	Tek
GO:0030182	neuron differentiation	biological_process	1	59	264	20957	0.527161	0.565123	1.34547	Dnmt3a
GO:0001525	angiogenesis	biological_process	1	59	267	20957	0.531194	0.568673	1.33035	Tek
GO:0005096	GTPase activator activity	molecular_function	1	59	272	20957	0.537841	0.575009	1.30589	Syngap1
GO:0003682	chromatin binding	molecular_function	2	59	639	20957	0.540868	0.577462	1.11175	Dnmt3a;Tcf7l1
GO:0006511	ubiquitin-dependent protein catabolic process	biological_process	1	59	276	20957	0.543092	0.579053	1.28697	Fbxo10
GO:0016477	cell migration	biological_process	1	59	289	20957	0.559755	0.596015	1.22908	Clasp1
GO:0007399	nervous system development	biological_process	1	59	292	20957	0.563515	0.599209	1.21645	Dpysl2
GO:0000122	negative regulation of transcription by RNA polymerase II	biological_process	3	59	1043	20957	0.568167	0.602862	1.02168	Daxx;Sema4d;Dnmt3a
GO:0098794	postsynapse	cellular_component	1	59	296	20957	0.568479	0.602862	1.20001	Wasf3
GO:0007507	heart development	biological_process	1	59	297	20957	0.569711	0.603358	1.19597	Tek
GO:0005737	cytoplasm	cellular_component	17	59	6127	20957	0.577453	0.610738	0.985549	Dlg3;Map4k3;Clasp1;Pramef27;Eif2b1;Fbxo10;Cchcr1;Gas6;Daxx;Ankrd6;Actr1b;Camsap1;Ccdc88b;Sec14l1;Dnmt3a;Myo16;Wdfy3
GO:0005576	extracellular region	cellular_component	3	59	1069	20957	0.585165	0.618066	0.996829	Adamts16;Tek;Adamtsl1
GO:0007568	aging	biological_process	1	59	322	20957	0.599418	0.631512	1.10312	Dnmt3a
GO:0005509	calcium ion binding	molecular_function	2	59	711	20957	0.599496	0.631512	0.999166	Gas6;Nrxn1
GO:0003677	DNA binding	molecular_function	3	59	1112	20957	0.612366	0.644209	0.958283	Eepd1;Dnmt3a;Tcf7l1
GO:0005764	lysosome	cellular_component	1	59	336	20957	0.615163	0.64543	1.05715	RT1-DMa
GO:0019904	protein domain specific binding	molecular_function	1	59	336	20957	0.615163	0.64543	1.05715	Dlg3
GO:0005768	endosome	cellular_component	1	59	340	20957	0.619549	0.648307	1.04472	Flot1
GO:0008283	cell population proliferation	biological_process	1	59	340	20957	0.619549	0.648307	1.04472	Daxx
GO:0046982	protein heterodimerization activity	molecular_function	1	59	342	20957	0.621723	0.649721	1.03861	Pafah1b1
GO:0006412	translation	biological_process	1	59	346	20957	0.626035	0.653362	1.0266	Eif2b1
GO:0042803	protein homodimerization activity	molecular_function	2	59	762	20957	0.637605	0.664558	0.932292	RT1-N3;Daxx
GO:0007165	signal transduction	biological_process	2	59	768	20957	0.641902	0.668153	0.925009	Gas6;Nrxn1
GO:0008270	zinc ion binding	molecular_function	2	59	775	20957	0.646865	0.671566	0.916654	Dnlz;Zfp622
GO:0007420	brain development	biological_process	1	59	366	20957	0.646882	0.671566	0.970501	Negr1
GO:0005525	GTP binding	molecular_function	1	59	380	20957	0.660791	0.685104	0.934746	Eif2b1
GO:0043231	intracellular membrane-bounded organelle	cellular_component	2	59	805	20957	0.667537	0.691189	0.882493	Ankrd6;RT1-DMa
GO:0010468	regulation of gene expression	biological_process	1	59	390	20957	0.670394	0.693239	0.910778	Daxx
GO:0106310	protein serine kinase activity	molecular_function	1	59	395	20957	0.675095	0.697186	0.899249	Map4k3
GO:0004674	protein serine/threonine kinase activity	molecular_function	1	59	399	20957	0.678809	0.699191	0.890234	Map4k3
GO:0035556	intracellular signal transduction	biological_process	1	59	399	20957	0.678809	0.699191	0.890234	Map4k3
GO:0016567	protein ubiquitination	biological_process	1	59	412	20957	0.690591	0.7104	0.862144	Fbxo10
GO:0008285	negative regulation of cell population proliferation	biological_process	1	59	428	20957	0.704511	0.722694	0.829914	Myo16
GO:0043565	sequence-specific DNA binding	molecular_function	1	59	428	20957	0.704511	0.722694	0.829914	Camta1
GO:0032991	protein-containing complex	cellular_component	2	59	865	20957	0.70601	0.722694	0.82128	Nrxn1;Dpysl2
GO:0005549	odorant binding	molecular_function	1	59	430	20957	0.706207	0.722694	0.826054	LOC259244
GO:0006508	proteolysis	biological_process	1	59	433	20957	0.708733	0.72434	0.820331	Adamts16
GO:0005856	cytoskeleton	cellular_component	1	59	443	20957	0.717	0.731841	0.801814	Wasf3
GO:0016324	apical plasma membrane	cellular_component	1	59	448	20957	0.721047	0.735021	0.792865	Tek
GO:0005743	mitochondrial inner membrane	cellular_component	1	59	461	20957	0.731304	0.744342	0.770506	Uqcc2
GO:0003700	DNA-binding transcription factor activity	molecular_function	1	59	462	20957	0.732078	0.744342	0.768839	Tcf7l1
GO:0007608	sensory perception of smell	biological_process	1	59	479	20957	0.744897	0.756401	0.741552	Cnga2
GO:0045087	innate immune response	biological_process	1	59	494	20957	0.755706	0.76639	0.719035	Sec14l1
GO:0009410	response to xenobiotic stimulus	biological_process	1	59	501	20957	0.760594	0.770358	0.708989	Dnmt3a
GO:0019899	enzyme binding	molecular_function	1	59	508	20957	0.765387	0.774218	0.699219	Daxx
GO:1990837	sequence-specific double-stranded DNA binding	molecular_function	1	59	534	20957	0.782376	0.79039	0.665175	Tcf7l1
GO:0006355	regulation of DNA-templated transcription	biological_process	1	59	561	20957	0.798739	0.805888	0.633161	Daxx
GO:0000978	RNA polymerase II cis-regulatory region sequence-specific DNA binding	molecular_function	2	59	1121	20957	0.831242	0.837612	0.633726	Dnmt3a;Tcf7l1
GO:0046872	metal ion binding	molecular_function	4	59	2377	20957	0.914223	0.920053	0.597734	Adamts16;Pan3;Dnmt3a;Wdfy3
GO:0006357	regulation of transcription by RNA polymerase II	biological_process	2	59	1559	20957	0.940227	0.945018	0.455681	Camta1;Tcf7l1
GO:0005789	endoplasmic reticulum membrane	cellular_component	1	59	1017	20957	0.947088	0.950703	0.349266	Cyp21a1
GO:0000981	DNA-binding transcription factor activity, RNA polymerase II-specific	molecular_function	1	59	1112	20957	0.960097	0.962537	0.319428	Tcf7l1
GO:0004930	G protein-coupled receptor activity	molecular_function	1	59	1655	20957	0.992254	0.993513	0.214624	Gpr173
GO:0005634	nucleus	cellular_component	8	59	5872	20957	0.997482	0.997482	0.483928	Cchcr1;Daxx;Camta1;Ankrd6;Naa40;Dnmt3a;LOC259244;Tcf7l1
