# Supplementary material for: Comprehensive Transcriptome-Wide Profiling of 5-Methylcytosine Modifications in Long Non-Coding RNAs in a Rat Model of Traumatic Brain Injury
Source: Curr Issues Mol Biol. 2024 Dec 23;46(12):14497–513. doi: 10.3390/cimb46120871 (PMC11674101; doi:10.3390/cimb46120871)
Supplement: Supplementary file 1 [file cimb-46-00871-s001.zip › supplement S4 GO analysis of upregulated lncRNAs.xlsx]

## Sheet: Sheet1
ID	Description	category	ListHits	pvalue	Enrichment_score	geneID
GO:0001667	ameboidal-type cell migration	biological_process	1	0.00214562	465.711	Pafah1b1
GO:0006449	regulation of translational termination	biological_process	1	0.00214562	465.711	Upf1
GO:0022614	membrane to membrane docking	biological_process	1	0.00214562	465.711	Msn
GO:0051081	nuclear membrane disassembly	biological_process	1	0.00214562	465.711	Pafah1b1
GO:0051661	maintenance of centrosome location	biological_process	1	0.00257425	388.093	Pafah1b1
GO:0097035	regulation of membrane lipid distribution	biological_process	1	0.00257425	388.093	Prelid1
GO:2000427	positive regulation of apoptotic cell clearance	biological_process	1	0.00257425	388.093	C4a
GO:0038026	reelin-mediated signaling pathway	biological_process	1	0.00300271	332.651	Pafah1b1
GO:0001961	positive regulation of cytokine-mediated signaling pathway	biological_process	1	0.00343102	291.069	Pafah1b1
GO:0021540	corpus callosum morphogenesis	biological_process	1	0.00343102	291.069	Pafah1b1
GO:0048471	perinuclear region of cytoplasm	cellular_component	4	0.000272246	11.1148	Lamc2;Pafah1b1;Upf1;Msn
GO:0044530	supraspliceosomal complex	cellular_component	1	0.00214562	465.711	Upf1
GO:0033588	elongator holoenzyme complex	cellular_component	1	0.00257425	388.093	Elp3
GO:0005938	cell cortex	cellular_component	2	0.00300038	23.7608	Lamc2;Pafah1b1
GO:0051286	cell tip	cellular_component	1	0.00300271	332.651	Msn
GO:0072546	EMC complex	cellular_component	1	0.00471495	211.687	Emc7
GO:0001931	uropod	cellular_component	1	0.00599741	166.325	Msn
GO:0031143	pseudopodium	cellular_component	1	0.00599741	166.325	Msn
GO:0031527	filopodium membrane	cellular_component	1	0.00813158	122.556	Msn
GO:0035145	exon-exon junction complex	cellular_component	1	0.00855793	116.428	Upf1
GO:0001849	complement component C1q complex binding	molecular_function	1	0.00343102	291.069	C4a
GO:0032977	membrane insertase activity	molecular_function	1	0.00599741	166.325	Emc7
GO:0016407	acetyltransferase activity	molecular_function	1	0.00685157	145.535	Elp3
GO:0051010	microtubule plus-end binding	molecular_function	1	0.00855793	116.428	Pafah1b1
GO:0005102	signaling receptor binding	molecular_function	2	0.0106874	12.3531	Lamc2;Msn
GO:0070840	dynein complex binding	molecular_function	1	0.0111126	89.5598	Pafah1b1
GO:0042162	telomeric DNA binding	molecular_function	1	0.0123877	80.295	Upf1
GO:0004866	endopeptidase inhibitor activity	molecular_function	1	0.0162043	61.2778	C4a
GO:0051539	4 iron, 4 sulfur cluster binding	molecular_function	1	0.0191638	51.7457	Elp3
GO:0051219	phosphoprotein binding	molecular_function	1	0.0225363	43.935	Pafah1b1
