# Supplementary material for: Comprehensive Transcriptome-Wide Profiling of 5-Methylcytosine Modifications in Long Non-Coding RNAs in a Rat Model of Traumatic Brain Injury
Source: Curr Issues Mol Biol. 2024 Dec 23;46(12):14497–513. doi: 10.3390/cimb46120871 (PMC11674101; doi:10.3390/cimb46120871)
Supplement: Supplementary file 1 [file cimb-46-00871-s001.zip › supplement S5 GO Analysis of downregulated lncRNAs.xlsx]

## Sheet: Sheet1
id	Description	category	ListHits	pvalue	Enrichment_score	geneID
GO:0007263	nitric oxide mediated signal transduction	biological_process	2	6.46288e-05	164.369	Neurod1;Gucy1a2
GO:0002474	antigen processing and presentation of peptide antigen via MHC class I	biological_process	2	0.000219698	90.1376	RT1-M6-2;RT1-M6-1
GO:0002476	antigen processing and presentation of endogenous peptide antigen via MHC class Ib	biological_process	2	0.000234248	87.3208	RT1-M6-2;RT1-M6-1
GO:0036150	phosphatidylserine acyl-chain remodeling	biological_process	1	0.00357398	279.427	Mboat2
GO:0048562	embryonic organ morphogenesis	biological_process	1	0.00357398	279.427	Neurod1
GO:0099612	protein localization to axon	biological_process	1	0.00357398	279.427	Trim46
GO:1901843	positive regulation of high voltage-gated calcium channel activity	biological_process	1	0.00357398	279.427	Fgf14
GO:0044341	sodium-dependent phosphate transport	biological_process	1	0.00428734	232.856	Slc17a7
GO:0051651	maintenance of location in cell	biological_process	1	0.00428734	232.856	Slc17a7
GO:0090119	vesicle-mediated cholesterol transport	biological_process	1	0.00428734	232.856	Vps52
GO:0012507	ER to Golgi transport vesicle membrane	cellular_component	2	0.000178815	99.7952	RT1-M6-2;RT1-M6-1
GO:0042612	MHC class I protein complex	cellular_component	2	0.000313884	75.5207	RT1-M6-2;RT1-M6-1
GO:0030670	phagocytic vesicle membrane	cellular_component	2	0.00153634	34.0764	RT1-M6-2;RT1-M6-1
GO:0055038	recycling endosome membrane	cellular_component	2	0.00222844	28.2249	RT1-M6-2;RT1-M6-1
GO:0000938	GARP complex	cellular_component	1	0.00357398	279.427	Vps52
GO:1990745	EARP complex	cellular_component	1	0.00357398	279.427	Vps52
GO:1990769	proximal neuron projection	cellular_component	1	0.00357398	279.427	Trim46
GO:0044304	main axon	cellular_component	1	0.00428734	232.856	Trim46
GO:0009897	external side of plasma membrane	cellular_component	3	0.0054148	8.12287	RT1-M6-2;RT1-M6-1;Rtn4rl1
GO:0031901	early endosome membrane	cellular_component	2	0.00626319	16.6325	RT1-M6-2;RT1-M6-1
GO:0005315	inorganic phosphate transmembrane transporter activity	molecular_function	1	0.00357398	279.427	Slc17a7
GO:0005436	sodium:phosphate symporter activity	molecular_function	1	0.00500023	199.59	Slc17a7
GO:0047184	1-acylglycerophosphocholine O-acyltransferase activity	molecular_function	1	0.00642457	155.237	Mboat2
GO:0048495	Roundabout binding	molecular_function	1	0.00713603	139.713	Rtn4rl1
GO:0004383	guanylate cyclase activity	molecular_function	1	0.00784701	127.012	Gucy1a2
GO:0035374	chondroitin sulfate binding	molecular_function	1	0.00784701	127.012	Rtn4rl1
GO:0003841	1-acylglycerol-3-phosphate O-acyltransferase activity	molecular_function	1	0.00926755	107.472	Mboat2
GO:0005313	L-glutamate transmembrane transporter activity	molecular_function	1	0.00926755	107.472	Slc17a7
GO:0015386	potassium:proton antiporter activity	molecular_function	1	0.00997711	99.7952	Slc17a7
GO:0005326	neurotransmitter transmembrane transporter activity	molecular_function	1	0.0142245	69.8567	Slc17a7
